# Supplementary material for: Machine learning-based identification of an immunotherapy-related signature to enhance outcomes and immunotherapy responses in melanoma
Source: Front Immunol. 2024 Sep 17;15:1451103. doi: 10.3389/fimmu.2024.1451103 (PMC11442245; doi:10.3389/fimmu.2024.1451103)
Supplement: Supplementary file 6 [file DataSheet1.xlsx]

## Sheet: Genes in MEgrey 60 
Genes in the Grey 60 module
Gene	moduleColor
ANKRD36BP2	grey60
CD79A	grey60
CH17-212P11.4	grey60
CH17-212P11.5	grey60
CH17-224D4.1	grey60
CH17-224D4.2	grey60
COL19A1	grey60
FCRL5	grey60
IGHA1	grey60
IGHA2	grey60
IGHD1-1	grey60
IGHG1	grey60
IGHG2	grey60
IGHG3	grey60
IGHG4	grey60
IGHGP	grey60
IGHJ1	grey60
IGHJ2	grey60
IGHJ3	grey60
IGHJ4	grey60
IGHJ5	grey60
IGHJ6	grey60
IGHV1-12	grey60
IGHV1-18	grey60
IGHV1-2	grey60
IGHV1-24	grey60
IGHV1-3	grey60
IGHV1-46	grey60
IGHV1-58	grey60
IGHV1-69	grey60
IGHV1-69-2	grey60
IGHV2-26	grey60
IGHV2-5	grey60
IGHV2-70	grey60
IGHV3-11	grey60
IGHV3-13	grey60
IGHV3-15	grey60
IGHV3-20	grey60
IGHV3-21	grey60
IGHV3-23	grey60
IGHV3-30	grey60
IGHV3-33	grey60
IGHV3-43	grey60
IGHV3-48	grey60
IGHV3-49	grey60
IGHV3-53	grey60
IGHV3-64	grey60
IGHV3-66	grey60
IGHV3-7	grey60
IGHV3-72	grey60
IGHV3-74	grey60
IGHV3OR15-7	grey60
IGHV3OR16-13	grey60
IGHV3OR16-9	grey60
IGHV4-28	grey60
IGHV4-31	grey60
IGHV4-34	grey60
IGHV4-39	grey60
IGHV4-4	grey60
IGHV4-55	grey60
IGHV4-59	grey60
IGHV4-61	grey60
IGHV5-51	grey60
IGHV6-1	grey60
IGKC	grey60
IGKJ1	grey60
IGKJ3	grey60
IGKJ4	grey60
IGKJ5	grey60
IGKV1-12	grey60
IGKV1-13	grey60
IGKV1-16	grey60
IGKV1-17	grey60
IGKV1-27	grey60
IGKV1-33	grey60
IGKV1-39	grey60
IGKV1-5	grey60
IGKV1-6	grey60
IGKV1-8	grey60
IGKV1-9	grey60
IGKV1D-12	grey60
IGKV1D-16	grey60
IGKV1D-17	grey60
IGKV1D-27	grey60
IGKV1D-33	grey60
IGKV1D-39	grey60
IGKV1D-42	grey60
IGKV1D-43	grey60
IGKV1D-8	grey60
IGKV2-24	grey60
IGKV2-28	grey60
IGKV2-30	grey60
IGKV2D-24	grey60
IGKV2D-28	grey60
IGKV2D-29	grey60
IGKV2D-30	grey60
IGKV2D-40	grey60
IGKV2OR22-4	grey60
IGKV3-11	grey60
IGKV3-15	grey60
IGKV3-20	grey60
IGKV3-7	grey60
IGKV3D-11	grey60
IGKV3D-15	grey60
IGKV3D-20	grey60
IGKV4-1	grey60
IGLC2	grey60
IGLC3	grey60
IGLC6	grey60
IGLC7	grey60
IGLJ2	grey60
IGLJ3	grey60
IGLL5	grey60
IGLV1-36	grey60
IGLV1-40	grey60
IGLV1-41	grey60
IGLV1-44	grey60
IGLV1-47	grey60
IGLV1-51	grey60
IGLV10-54	grey60
IGLV2-11	grey60
IGLV2-14	grey60
IGLV2-18	grey60
IGLV2-23	grey60
IGLV2-28	grey60
IGLV2-5	grey60
IGLV2-8	grey60
IGLV3-1	grey60
IGLV3-10	grey60
IGLV3-16	grey60
IGLV3-19	grey60
IGLV3-21	grey60
IGLV3-25	grey60
IGLV3-27	grey60
IGLV3-9	grey60
IGLV4-69	grey60
IGLV5-37	grey60
IGLV5-45	grey60
IGLV6-57	grey60
IGLV7-43	grey60
IGLV7-46	grey60
IGLV8-61	grey60
IGLV9-49	grey60
JCHAIN	grey60
KCNJ13	grey60
KRIT1	grey60
MZB1	grey60
PIM2	grey60
RNF122	grey60
RNF5P1	grey60
RP11-160E2.6	grey60
RP11-170L3.7	grey60
TFAP2B	grey60
VCX3A	grey60
XBP1	grey60

## Sheet: DEGs in R&NR
Differentially Expressed Genes (DEGs) between immunotherapy responders and non-responders in the PRJEB23709 cohort
Gene	Log2(Fold Change)	adjp
CCL5	1.86432	1.33408e-05
SLAMF7	1.62588	1.33836e-05
STAT1	1.26128	1.71724e-05
IRF1	1.25324	1.74969e-05
GBP1	1.8384	1.74969e-05
CD8A	1.9618	1.74969e-05
TAP1	1.42123	1.74969e-05
CCL4	1.79771	1.74969e-05
CXCL10	2.15516	1.74969e-05
CD274	1.07748	1.74969e-05
IGLV2-11	2.87203	2.2919e-05
GBP1P1	1.41537	2.2919e-05
IGKV4-1	2.70685	3.46062e-05
IGHG1	2.86618	3.46062e-05
HLA-F	1.22169	3.46062e-05
TRGV10	1.30347	3.46062e-05
GBP5	1.80546	3.50794e-05
CD8B	1.0082	3.50794e-05
IGKV3-11	2.65498	3.64582e-05
CXCL13	1.8431	3.64582e-05
CXCL9	2.11264	3.66248e-05
APOL6	1.01618	3.66248e-05
PRF1	1.45813	4.17873e-05
WARS	1.40229	4.22169e-05
PSMB9	1.02743	4.22169e-05
IGLC2	2.26338	5.5254e-05
IL4I1	1.1554	6.05506e-05
APOL1	1.02416	6.6321e-05
ITGAL	1.38291	7.15008e-05
CD38	1.01355	7.35733e-05
GBP4	1.55207	7.35733e-05
IGLV3-19	2.75639	7.72063e-05
GZMA	1.42865	8.29475e-05
HLA-DPA1	1.37508	8.29475e-05
CST7	1.04593	9.71066e-05
TRAJ18	1.87751	0.000119315
TRGC2	1.53231	0.000119315
CIITA	1.2666	0.000119315
RARRES3	1.31918	0.000120289
AC067945.3	1.15519	0.000122086
IGKJ3	2.22874	0.000122086
LCK	1.06722	0.00012593
TRAJ52	1.47975	0.00012593
CD2	1.47398	0.00012593
IGKV2-28	2.66755	0.00012593
RP11-638I2.10	1.39838	0.00012593
IGKV1-17	2.61694	0.00012593
CD3E	1.58048	0.00012593
IGHV3-30	2.62602	0.00012593
SLFN12L	1.07736	0.00012623
TRAJ16	1.915	0.000127137
TRBC1	1.25268	0.000151967
IGHJ3	2.20613	0.000178405
PRKCQ	1.00046	0.000181246
TRBC2	1.49031	0.000213775
NLRC5	1.00562	0.000226358
IDO1	1.51943	0.000226358
AOAH	1.16808	0.000229387
TRAJ5	1.65234	0.000231451
SIRPG	1.28188	0.000234599
FAM26F	1.10043	0.000235986
CD96	1.23528	0.00025376
IGHG3	2.4899	0.00025376
SH2D1A	1.00899	0.000273932
IGHV1-18	2.61637	0.000280803
IGKJ4	2.42292	0.000292763
HLA-DRB1	1.21692	0.000308656
IL2RG	1.20026	0.000319722
IGHV3-21	2.71013	0.00032922
GPR174	1.29841	0.00032922
TRAJ39	1.39093	0.00032922
CCL3	1.19374	0.00032922
TRAJ21	1.77697	0.000336697
CD74	1.22503	0.000338637
CD3D	1.68452	0.000351592
CCL4L2	1.20354	0.000356489
TRAJ13	1.77892	0.00037209
TRAJ28	1.49459	0.000399525
IGKC	2.51821	0.000399525
IGKV3-15	2.47553	0.000401835
HLA-DRA	1.38136	0.000413236
TRAJ14	1.64841	0.0004353
PARP14	1.00467	0.000439671
HLA-DMA	1.18268	0.000439671
IGHV3-33	2.33136	0.000453987
PYHIN1	1.08312	0.000458055
HLA-B	1.23499	0.00049746
LYZ	1.52512	0.000502647
TRAJ40	1.56511	0.000502647
TRAJ38	1.53371	0.000520634
TRAJ19	1.53486	0.000520634
IGHV4-34	1.92192	0.00052838
TRAJ12	1.71491	0.000531321
TRAJ33	1.82929	0.000531321
SLAMF6	1.10263	0.000531321
TRGV2	1.21654	0.000532197
ICOS	1.01292	0.000570022
CD247	1.03433	0.000570022
HLA-DPB1	1.08537	0.000599343
FCMR	1.33122	0.000599343
IGKV1-39	2.02115	0.000599343
TRGV1	1.13686	0.000599343
TRAJ27	1.41721	0.00060432
NCF1C	1.0704	0.0006262
TRAJ20	1.37851	0.0006262
NCF1B	1.18307	0.0006262
IGHV1-69-2	2.27113	0.000657869
TRAJ35	1.45724	0.000657869
TRAJ44	1.4962	0.000657869
SP140	1.16571	0.000657869
IGLV3-25	2.29272	0.000678613
ARRDC5	1.05049	0.000682582
TRAV12-2	1.35179	0.000696777
TRAJ41	1.16505	0.000750607
IRF8	1.05174	0.000750607
IGHV4-31	2.03817	0.000763572
LILRB4	1.05274	0.000811689
TRAJ37	1.49873	0.000811879
IGLV3-1	2.35378	0.00081391
CD3G	1.10634	0.00081391
JCHAIN	1.65307	0.000821667
TRAJ3	1.54116	0.000821667
HLA-A	1.00979	0.0008386
TRAJ31	1.5115	0.000859564
ANKRD22	1.06507	0.000859564
PTPRC	1.24948	0.000860703
TRAC	1.23201	0.000867206
TRAJ23	1.75972	0.000940971
IGHJ4	2.27598	0.000949122
IGHV1-46	2.09071	0.00101004
IGHGP	1.81294	0.00101004
TRAJ42	1.57828	0.00102387
IGLV1-40	2.20451	0.00102869
TRAJ1	1.41306	0.0010718
IGLV2-23	2.44014	0.00107216
IGHD5-5	1.7798	0.00109592
TRAJ43	1.68313	0.00109592
TRAV8-2	1.06743	0.00111348
IGKV1-5	2.27169	0.00111348
IGKV1-16	2.4241	0.00118147
IGLV2-14	2.23816	0.00120629
TRAJ47	1.47594	0.00129785
PTPN22	1.02	0.00129785
LCP1	1.07659	0.00132876
TRAJ11	1.47534	0.00134216
TRAJ22	1.44469	0.00136488
IGHV4-28	1.63704	0.00138055
AIM2	1.26331	0.00143614
TRAJ48	1.21335	0.00144742
ITGB2	1.02012	0.00147147
TRAJ2	1.31463	0.00148403
IGHV3-48	2.20547	0.00154045
ITK	1.04984	0.00154987
TRAJ8	1.41445	0.00154987
TRAJ29	1.14549	0.0015536
TRAJ17	1.55058	0.00161239
SNORA65	-1.31978	0.00161579
IGHJ5	2.07161	0.00169911
FCER1G	1.1447	0.00174296
TRAJ26	1.80696	0.0018997
GBP2	1.01339	0.00195147
IGLC3	2.0816	0.00197363
NCF1	1.04393	0.0019759
TRAJ50	1.33596	0.00201684
IGHM	2.116	0.00203101
IGHV3-43	1.72451	0.00205453
IGKV2-30	2.06534	0.00208822
IGHG2	1.78502	0.00212576
IGHV6-1	1.27965	0.00212847
IGHD6-13	1.89818	0.00212847
GIMAP7	1.0326	0.00213809
HLA-DQA1	1.25467	0.0021837
IGKV1D-39	1.72054	0.00218988
TRAJ36	1.41158	0.00220268
SERPINA1	1.12765	0.00235902
TRAJ25	1.17851	0.00248811
IGHV3-11	2.23787	0.00257832
IGLV2-8	2.04321	0.00265095
IGHV3-23	2.20822	0.00276888
IGHD2-15	1.58965	0.00283552
IGHV3-7	2.02925	0.00303776
ADAMDEC1	1.23691	0.00303776
IGKV1-6	2.16798	0.00309899
IGLV6-57	1.73148	0.00312632
RAC2	1.01315	0.00312632
IGHV5-51	1.99241	0.00312632
IGHV1-3	1.90781	0.00317977
IGKV3-20	2.02333	0.00327984
IGKJ5	1.83383	0.00328881
AC010518.2	1.05887	0.00335966
IGHV3-49	1.88544	0.00342851
IGLV7-43	1.2446	0.00367681
IGLV1-47	1.86839	0.00372428
IGHV3-15	2.09261	0.00392309
IGLV4-69	1.4334	0.00395411
IGLV3-21	2.16672	0.00418275
IGLV1-44	1.78916	0.00418275
IGKV5-2	1.30986	0.00457106
FCGR3A	1.09901	0.00462779
TRAJ7	1.0316	0.00464319
TRAJ34	1.12776	0.00493005
TRBV20-1	1.02671	0.00503714
C1QA	1.01378	0.00506686
IGKV1D-16	1.65051	0.00506686
TRBJ2-2	1.14399	0.00610566
IGKV1-9	2.19645	0.00666791
TRAJ46	1.09008	0.00667423
CD79A	1.10024	0.00673391
IGLJ2	1.09263	0.00675855
IGHD2-2	1.33063	0.00679607
TRAJ9	1.20268	0.00696061
C1QB	1.0611	0.00705767
IGKV1-12	1.85825	0.00718741
IGHV3-53	1.92264	0.00755166
IGHJ6	1.88985	0.0078771
IGLV3-9	1.51639	0.00790735
IGLV7-46	1.44421	0.00802557
IGHV4-59	1.75474	0.00882702
GZMB	1.02007	0.00883073
IGKV1-27	2.0427	0.00927437
IGHD4-11	1.98501	0.00933531
IGHA1	1.73299	0.00939468
HLA-DRB5	1.17526	0.00965714
IGHV1-2	2.01608	0.00987569
IGHJ2	1.11736	0.00995829
IGKV2D-28	1.21179	0.0100283
IGKJ1	1.59456	0.0119265
IGLV3-27	1.41041	0.0124099
CH17-262H11.1	1.81227	0.012434
IGHV4-4	1.84925	0.0125657
IGLV1-36	1.32331	0.0132255
IGHV3-73	1.58631	0.0132255
HLA-DQA2	1.61612	0.0136656
IGHV1-24	1.66974	0.0138254
IL12RB2	1.02634	0.0138739
IGKV1-33	1.50097	0.0197815
CH17-212P11.4	1.24672	0.0211017
IGHD1-1	1.46501	0.022678
TRAJ30	1.02658	0.0227513
IGHD1-14	1.77153	0.0227674
IGKV3D-11	1.31683	0.0227674
IGHV3-20	1.68127	0.0286317
IGHJ1	1.05086	0.0324444
IGHV3-64	1.10677	0.0324444
HLA-DRB6	1.13168	0.0325823
IGHV3-74	1.46089	0.0337637
IGLV2-18	1.37939	0.0348543
IGLV3-10	1.47506	0.0352297
IGHV4-61	1.29817	0.0383385
IGHV4-39	1.49733	0.0404845
IGHV1-69	1.49566	0.0431904
IGHV2-26	1.12408	0.043903
IGHV3-13	1.24736	0.0442327
ANKRD30B	-1.20719	0.0463556
IGKV1D-27	1.03494	0.0465818
IGKV1-8	1.32599	0.0471858
IGHV3-66	1.33146	0.0473889

## Sheet: DEGs in tumor&normal tissue
DEGs between melanoma tumors (TCGA-SKCM) and normal tissues (GEPIA2)
Gene	Log2(Fold Change)	adjp
A1BG	2.02	1.2e-162
A1BG-AS1	1.412	6.24e-145
A2M	2.288	4.2e-99
A2ML1	-6.043	7.38e-315
A4GALT	-2.429	2.76e-145
AACS	-2.277	1.71e-257
AADAC	-2.214	8.26e-178
AADACL2	-4.997	0
AARS	1.269	4.12e-131
AARS2	1.244	3.62e-126
AATBC	-2.503	7.78e-151
ABC7-42404400C24.1	-1.079	5.14e-173
ABCA10	-2.765	1.13e-240
ABCA12	-4.019	0
ABCA5	-2.138	8.6e-171
ABCA6	-2.819	1.07e-85
ABCA7	-1.061	2.86e-69
ABCA8	-2.605	6.28e-39
ABCA9	-2.557	9.17e-135
ABCB5	3.088	2.1e-65
ABCC3	-3.443	2.64e-294
ABCC9	-1.075	9.51e-54
ABCD1	2.377	3.03e-166
ABCG1	-1.238	8.51e-50
ABHD12B	-4.299	1.06e-210
ABHD14A	1.743	2.01e-164
ABHD2	1.197	1.8e-67
ABHD5	-1.702	9.5e-185
ABI2	1.406	3.12e-128
ABI3BP	-2.369	1.22e-84
ABL2	1.584	1.58e-108
ABLIM1	-3.768	2.6e-261
ABLIM2	-2.578	1.74e-261
ABO	-1.715	2.93e-249
ABTB1	-1.117	4.55e-103
AC002116.8	-1.103	1.02e-94
AC002117.1	-1.118	2.33e-102
AC003090.1	-1.422	6.29e-78
AC004231.2	-1.496	4.36e-219
AC004453.8	-1.201	3.95e-75
AC004623.3	-1.209	8.44e-178
AC004791.2	-1.543	2.44e-132
AC004967.7	1.337	2.3e-141
AC004988.1	1.24	6.12e-67
AC005083.1	-1.579	1.25e-160
AC005104.3	-1.595	6.36e-196
AC005152.3	-2.99	1.38e-133
AC005154.6	-1.135	2.75e-100
AC005253.2	-1.221	8.83e-162
AC005255.3	2.433	1.79e-152
AC005517.3	-1.362	2.73e-156
AC005519.4	-1.431	1.03e-168
AC005592.2	1.189	1.8e-158
AC005943.2	2.541	4.87e-76
AC005944.2	-1.287	2.53e-43
AC006116.20	-3.759	0
AC006128.2	-2.166	3.61e-185
AC006262.4	-2.414	6.94e-233
AC006262.5	-2.918	5.08e-123
AC006978.6	-1.547	1.27e-148
AC007193.6	-1.248	1.38e-134
AC007326.1	-1.616	5.5e-46
AC007566.10	-1.527	3.98e-158
AC007969.5	-1.064	2.3e-71
AC008074.4	-2.336	9.25e-203
AC008592.8	-1.291	2e-125
AC009065.4	2.811	0
AC009120.6	-2.015	1.31e-191
AC009403.2	1.057	1.41e-75
AC009501.4	-1.283	1.49e-201
AC010168.1	-2.342	5.37e-39
AC010761.8	-1.437	1.86e-164
AC010883.5	-1.059	5.86e-90
AC010894.3	1.078	6.45e-103
AC010976.2	-1.253	8.76e-170
AC011294.3	1.247	1.37e-60
AC012146.7	2.027	1.33e-149
AC015849.19	-1.66	3.68e-202
AC016292.3	1.284	4.21e-128
AC016629.3	-2.331	1.48e-208
AC016629.7	1.239	5.4e-16
AC016735.2	-1.159	1.27e-68
AC016747.3	1.793	1.45e-198
AC016757.3	1.312	1.63e-71
AC017116.11	-1.36	5.25e-85
AC018462.3	-1.014	1.24e-57
AC018766.4	-1.149	4.41e-108
AC021066.1	-3.568	1.88e-47
AC022210.2	-1.116	3.62e-103
AC024560.3	-1.68	3.04e-162
AC025048.1	2.733	4.54e-158
AC025335.1	-3.932	0
AC055736.1	-6.901	4.83e-60
AC055736.2	-4.694	3.34e-41
AC055736.3	-5.488	4.72e-39
AC064875.2	1.521	3.12e-83
AC068831.16	-1.617	1.86e-194
AC069213.1	-1.628	2.88e-112
AC072052.7	-1.406	5.11e-143
AC079781.7	-1.937	6.2e-56
AC091729.7	-1.971	4.8e-195
AC092171.4	1.12	6.66e-81
AC093110.3	-1.501	8.44e-122
AC093159.1	-1.328	4.42e-105
AC093162.5	-1.099	1.84e-217
AC093495.4	-2.369	7.64e-230
AC093642.3	-1.39	3.54e-111
AC093838.4	-1.712	3.01e-208
AC096559.1	1.124	6.99e-73
AC097724.3	-1.147	5.07e-120
AC098614.2	1.146	1.94e-62
AC100830.5	-1.043	2.08e-44
AC110615.1	-1.382	8.11e-17
AC112497.1	1.317	2.41e-127
AC113188.2	-1.206	3.03e-103
AC114730.11	-1.365	5.06e-177
AC115522.3	-1.947	2.49e-223
AC124789.1	-1.977	3.19e-65
AC125232.1	-1.41	1.24e-149
AC129492.6	-2.52	9.42e-263
AC131097.4	-1.251	1.62e-231
AC132008.1	-1.198	4.3e-100
AC132217.4	-1.771	1.39e-32
AC135048.13	1.033	3.53e-81
AC137932.4	-1.116	4.6e-257
AC138035.2	-2.127	3.6e-191
AC144831.1	-2.078	1.62e-248
AC144831.3	-1.39	5.62e-148
AC145110.1	1.07	4.57e-60
AC147651.4	1.195	3.81e-67
AC156455.1	1.736	7.67e-85
AC159540.1	-1.212	4.24e-44
ACACB	-1.709	1.36e-114
ACAD11	-1.558	5.6e-138
ACAD8	-1.437	2.48e-162
ACAD9	-1.193	8.01e-136
ACADL	-2.14	0
ACADM	1.038	9.57e-32
ACADSB	-1.194	5.27e-91
ACADVL	-1.459	1.16e-125
ACAP3	-2.551	4.9e-247
ACCS	-1.423	1.25e-84
ACER1	-6.051	0
ACKR1	-3.698	5.34e-174
ACKR3	-2.575	4.66e-127
ACKR4	-2.212	2.15e-107
ACLY	1.441	5.95e-130
ACO2	1.19	4.57e-133
ACOT7	2.682	5.51e-252
ACOX2	-1.875	1.31e-44
ACP2	1.474	2.33e-176
ACP5	2.555	1.57e-144
ACPP	-3.211	2.16e-156
ACSBG1	-2.984	7.8e-82
ACSF2	-2.118	1.05e-141
ACSL1	-2.284	4e-219
ACSL3	1.937	2.39e-144
ACSM3	-1.292	1.54e-68
ACSM5	-1.248	1.55e-62
ACSS2	-1.013	2.39e-75
ACSS3	-1.15	1.47e-09
ACTA1	-3.279	3.58e-206
ACTA2	-1.57	2.69e-44
ACTA2-AS1	-3.779	1.3e-201
ACTB	1.201	2.9e-155
ACTC1	-1.998	2.4e-92
ACTG1	1.204	2.88e-132
ACTG2	-3.286	1.56e-110
ACTR2	1.453	3.77e-115
ACTR3	1.071	3.35e-55
ACVR1B	-2.049	1.93e-252
ACVR2A	-2.445	2.31e-259
ACVRL1	-1.4	6.87e-72
ACY1	1.918	4.11e-203
ADAD2	-1.672	7.43e-219
ADAL	1.116	2.43e-90
ADAM10	1.979	9.11e-133
ADAM12	1.997	1.6e-136
ADAM15	-1.135	2.22e-111
ADAM19	1.311	2.86e-80
ADAM23	2.114	2.67e-90
ADAM33	-4.55	3.49e-316
ADAMDEC1	1.209	6.29e-51
ADAMTS10	-3.34	1.8e-208
ADAMTS15	-1.619	1.26e-73
ADAMTS5	-1.427	1.48e-104
ADAMTSL4	-2.47	3.53e-166
ADAT2	-1.177	1.72e-95
ADAT3	-1.721	2.82e-180
ADCY1	2.315	1.78e-109
ADCY2	-2.208	1.59e-41
ADCY4	-3.119	4.49e-271
ADCY5	-1.233	5.24e-69
ADCY8	-1.087	1.35e-44
ADD3	-1.251	1.26e-60
ADGRA3	1.275	5.5e-88
ADGRB1	-1.624	3.33e-15
ADGRD1	-2.391	9.73e-143
ADGRE5	2.046	1e-147
ADGRF2	-1.973	1.1e-298
ADGRF4	-4.901	0
ADGRG1	1.306	3.13e-30
ADGRL2	-2.009	2.13e-66
ADGRL3	-1.437	3.03e-55
ADH1B	-6.664	1.37e-296
ADH5	1.001	2.86e-48
ADHFE1	-1.154	4.4e-60
ADIPOQ	-1.398	1.14e-54
ADIRF	-4.885	3.84e-251
ADIRF-AS1	-4.554	0
ADM	-2.991	1.2e-110
ADM5	-1.564	1.95e-197
ADO	1.143	3.1e-136
ADORA1	-1.089	4.72e-15
ADORA2B	-1.268	4.65e-43
ADORA3	1.049	9.53e-41
ADPRH	1.527	1.36e-122
ADRA2A	-2.174	9.78e-98
ADRA2C	-1.091	4.63e-11
ADRB2	-3.161	6.41e-258
ADSL	1.573	3.62e-197
ADTRP	-2.893	1.69e-217
AEBP1	1.529	2e-60
AEN	2.019	2.62e-177
AF064858.11	-1.104	6.14e-164
AF064858.8	-1.232	2.36e-209
AFF1	-1.268	7.16e-138
AFF3	1.339	3.51e-73
AFG3L1P	-1.06	1.67e-128
AGAP11	-2.116	4.17e-200
AGAP4	-1.872	3.35e-217
AGAP5	-1.779	8.16e-228
AGAP6	-1.849	4.54e-199
AGAP9	-2.646	2.27e-230
AGER	-1.332	3.81e-96
AGK	1.228	5.84e-130
AGO4	-1.399	2.73e-155
AGPAT1	2.04	2.63e-212
AGPAT5	1.553	1.73e-132
AGPAT6	1.326	5.86e-128
AGPS	1.343	7.51e-115
AGR2	-1.265	1.61e-62
AGRN	1.149	1.04e-77
AGTR1	-3.232	1.21e-204
AHCY	1.668	1.76e-183
AHDC1	-1.831	3.09e-184
AHNAK	-2.933	9.34e-223
AHNAK2	-4.756	2.55e-220
AHRR	-1.059	6.59e-31
AHSA2	-2.328	3.16e-169
AIDA	1.008	7.56e-70
AIF1	1.819	3.53e-77
AIF1L	1.183	5.62e-27
AIFM1	1.394	4.21e-202
AIM1	-3.275	7.39e-209
AIM1L	-4.994	0
AIM2	1.667	8.08e-85
AIP	1.145	1.18e-121
AJUBA	-2.724	5.09e-224
AK2	1.108	5.6e-138
AK4	-1.302	5.26e-55
AK7	-1.936	3.45e-255
AK8	-1.407	2.24e-139
AKAP12	1.051	6.38e-20
AKAP17A	-1.293	1.24e-170
AKAP8L	-1.226	1.79e-191
AKIP1	1.189	5.47e-141
AKIRIN1	1.074	4.01e-66
AKR1B1	1.744	6.09e-108
AKR1B10	-2.265	2.4e-64
AKR1C1	-4.151	2.17e-225
AKR1C2	-4.351	8.16e-253
AKR1C3	-3.238	1.3e-190
AKR7A3	-1.064	7.12e-92
AKR7L	-1.068	6.24e-167
AKT1	1.09	8.46e-134
AKT3	2.063	1.24e-115
AKTIP	-1.195	3.78e-118
AL136419.6	-1.059	5.33e-232
AL157871.2	-1.658	1.96e-77
AL158801.1	2.12	1.98e-239
AL162151.3	1.649	3.71e-17
AL442127.1	-4.21	1.1e-55
AL450992.2	-1.004	9e-42
AL589743.1	2.174	4.42e-132
AL590762.11	-1.53	4.02e-175
ALAS1	1.037	7.45e-121
ALB	-1.071	6.72e-31
ALDH18A1	1.17	5.1e-146
ALDH1A3	2.285	1.23e-77
ALDH1B1	1.766	2.09e-82
ALDH1L1	-1.573	2.67e-51
ALDH2	-3.376	1.14e-174
ALDH3A1	-4.414	1.6e-264
ALDH3A2	-2.479	3.32e-223
ALDH3B1	1.09	2.03e-55
ALDH3B2	-5.943	1.06e-196
ALDOC	-1.806	1.6e-91
ALG1	1.721	1.74e-253
ALG14	1.229	5.04e-100
ALG1L	-1.332	5.36e-89
ALG3	1.045	8.15e-134
ALG8	1.478	1.65e-160
ALK	1.09	3.1e-64
ALOX12	-3.753	0
ALOX12B	-5.988	0
ALOX12P2	-1.923	3.17e-174
ALOX15B	-3.269	3.91e-155
ALOX5	-1.086	1.31e-33
ALOXE3	-6.157	0
ALPK1	-1.002	3.51e-73
ALS2CL	-5.421	0
ALX1	3.342	2.84e-252
AMACR	1.378	2.77e-104
AMIGO3	-1.137	5.03e-63
AMN	-2.833	0
AMOT	1.002	2.38e-42
AMOTL2	-1.247	1.8e-75
AMPD3	-1.934	1.77e-141
AMT	-2.789	2.6e-223
AMY2B	-3.33	1.82e-267
ANAPC2	-1.333	6.68e-183
ANG	-1.535	2.83e-133
ANGPTL1	-2.358	6.76e-131
ANGPTL5	-1.293	1.05e-129
ANK3	-4.133	0
ANKFN1	-1.387	1.92e-161
ANKHD1	-1.098	1.44e-127
ANKK1	-1.699	3.9e-252
ANKMY1	-1.073	5.64e-128
ANKRA2	-1.073	6.59e-92
ANKRD13D	-1.036	2.72e-111
ANKRD18A	-1.419	4.24e-143
ANKRD18B	-1.289	7.17e-84
ANKRD2	-1.027	4.15e-103
ANKRD20A19P	-1.342	2.39e-108
ANKRD22	-3.415	1.81e-183
ANKRD23	-1.189	1.58e-93
ANKRD29	-1.458	2.84e-69
ANKRD33B	-2.145	8.51e-221
ANKRD35	-5.302	0
ANKRD36	-1.428	8.43e-127
ANKRD36B	-1.434	9.8e-120
ANKRD36C	-1.106	5.83e-109
ANKRD39	1.274	1.63e-139
ANKRD44	1.463	2.8e-105
ANKRD65	-1.469	5.44e-49
ANKRD9	-1.395	1.98e-80
ANKZF1	-1.819	1.27e-223
ANLN	1.518	2.77e-84
ANO1	-2.901	7.1e-139
ANO4	1.026	1.23e-66
ANO7P1	-2.104	2.85e-166
ANO8	-2.07	4.39e-245
ANO9	-5.549	0
ANP32A	1.835	7e-238
ANP32E	1.128	1.1e-95
ANPEP	-2.644	2.42e-126
ANXA3	-1.775	7.24e-30
ANXA5	2.625	3.84e-230
ANXA8	-7.274	0
ANXA8L1	-7.445	0
ANXA9	-3.136	1.03e-202
AOAH	1.182	1.19e-57
AOC3	-2.037	2.48e-96
AOX1	-3.348	4.6e-202
AP000275.65	1.124	3.28e-52
AP000347.2	-1.187	3.07e-114
AP000349.2	1.262	2.02e-63
AP000439.3	-1.331	1.36e-132
AP000473.5	-1.018	9.34e-120
AP000892.6	-2.442	4.5e-180
AP002518.1	1.076	8.84e-07
AP003391.1	4.396	1.88e-45
AP006621.5	-1.04	3.49e-81
AP006621.9	-1.217	5.12e-169
AP1G2	-2.026	1.6e-201
AP1M1	1.013	2.23e-137
AP1M2	-4.841	0
AP1S1	1.117	3.93e-106
AP1S2	4.122	2.61e-292
AP2B1	1.281	1.39e-126
AP3M2	1.405	1.22e-116
AP5S1	1.445	4.06e-181
APBA1	-1.302	1.42e-122
APBA2	1.57	3.78e-67
APBB2	-1.009	9.94e-54
APBB3	-1.49	3.41e-139
APCDD1	-3.787	4.22e-134
APCDD1L-AS1	-1.116	4.03e-33
APEH	1.082	1.06e-138
APITD1	1.634	1.05e-144
APMAP	1.235	9.18e-77
APOA1BP	1.368	4.97e-154
APOBEC3B	2.622	7e-200
APOBEC3C	2.386	3.11e-211
APOBEC3D	1.144	2.48e-71
APOBEC3F	1.527	1.66e-127
APOBEC3G	2.434	1.31e-127
APOC1	4.036	2.2e-137
APOC1P1	1.382	1.16e-72
APOC2	3.28	2.29e-108
APOC4-APOC2	3.21	2.28e-107
APOE	2.395	1.83e-103
APOL1	2.064	1.41e-66
APOL2	1.108	1.24e-58
APOL3	-1.178	8.77e-38
APOL6	1.772	4.34e-85
APOLD1	-1.1	2.13e-24
APOO	1.859	4.5e-240
APPL2	-1.495	8.1e-151
AQP1	-2.189	8.7e-74
AQP3	-6.801	5.77e-280
AQP5	-6.124	6.97e-194
AQP7	-2.689	4.18e-182
AQP9	-3.434	2.47e-237
AR	-1.701	2.26e-221
ARAP2	-2.399	2.21e-211
ARAP3	1.206	2.42e-40
ARC	-1.916	1e-50
AREG	-2.767	2.94e-90
ARF3	1.153	8.78e-154
ARF4	1.482	7.28e-172
ARG1	-5.834	2.19e-282
ARGLU1	-1.943	3.26e-138
ARHGAP10	-1.659	5.64e-173
ARHGAP11A	1.246	1.59e-75
ARHGAP15	1.103	1.26e-46
ARHGAP18	1.108	1.22e-56
ARHGAP23	-2.267	3.74e-166
ARHGAP27	-2.696	2.7e-269
ARHGAP29	-2.126	1.82e-135
ARHGAP30	-1.415	4.98e-42
ARHGAP32	-1.893	1.27e-146
ARHGAP33	-1.863	6.29e-158
ARHGAP4	1.425	1.77e-49
ARHGAP40	-4.62	0
ARHGAP44	-1.348	3.21e-170
ARHGAP6	-1.448	9.36e-38
ARHGAP8	-1.77	2.89e-30
ARHGEF10L	-2.154	1.25e-242
ARHGEF11	1.425	7.34e-130
ARHGEF15	-1.484	1.51e-95
ARHGEF16	-2.081	1.73e-106
ARHGEF19	-2.618	4.63e-240
ARHGEF2	1.823	2.36e-139
ARHGEF26	-1.681	1.22e-102
ARHGEF28	-2.692	6.63e-225
ARHGEF34P	-2.455	4.06e-143
ARHGEF35	-2.63	7.08e-103
ARHGEF37	-3.694	2.28e-250
ARHGEF4	-5.382	0
ARHGEF40	1.669	1.09e-122
ARHGEF5	-3.213	2.89e-214
ARHGEF7	-1.298	3.38e-133
ARL17A	-1.479	3.28e-121
ARL4A	-1.28	1.15e-87
ARL4D	-2.43	8.04e-153
ARL6IP1	1.279	1.9e-127
ARL6IP5	1.377	6.45e-77
ARMC1	1.033	5.65e-61
ARMC6	1.323	4.5e-173
ARMC9	2.679	6.55e-263
ARMCX3	1.203	2.28e-42
ARMT1	1.103	5.89e-68
ARNT2	3.884	8.77e-279
ARNTL	-2.402	2.3e-264
ARNTL2	-1.51	4.76e-60
ARPC1A	1.189	1.71e-143
ARPC1B	3.619	9.92e-316
ARPC4-TTLL3	-1.433	4.93e-118
ARPC5	1.176	3.24e-94
ARRDC1	-1.39	5.42e-216
ARRDC4	-1.194	3.51e-54
ARSB	2.193	8.76e-236
ARSE	2.396	5.59e-180
ARSF	-1.797	9.68e-199
ARVCF	-1.193	2.02e-88
ASAH1	1.452	4e-76
ASAP3	-2.953	5.57e-258
ASB9	2.869	1.15e-193
ASCL2	-2.045	2.68e-169
ASF1B	2.62	1.82e-251
ASGR1	-1.211	9.34e-93
ASGR2	-1.826	1.14e-184
ASIC3	-1.109	1.19e-62
ASIP	-2.056	2.56e-137
ASMTL-AS1	-1.479	3.53e-82
ASPG	-3.942	2.74e-282
ASPHD1	2.349	2.51e-146
ASPHD2	-1.235	2.13e-74
ASPM	1.6	3.35e-104
ASPN	-1.134	3.13e-13
ASPRV1	-7.261	9.16e-290
ASRGL1	1.342	1.19e-61
ASS1	-3.834	3.07e-237
ASTN2	1.111	3.28e-83
ASUN	1.323	4.52e-114
ATAD2	1.262	2.63e-89
ATAD2B	-1.438	4.32e-168
ATF3	-2.638	1.52e-84
ATF5	1.127	9.6e-102
ATG16L2	-3.466	0
ATG2B	-1.375	2.71e-130
ATG4C	1.291	3.61e-105
ATG9B	-4.707	3.39e-279
ATIC	1.485	3.48e-241
ATL2	-1.514	7.45e-126
ATOH8	-1.553	1.61e-64
ATOX1	1.487	1.35e-138
ATP10A	1.553	1.57e-53
ATP10B	-1.47	2.9e-51
ATP10D	-1.335	1.32e-109
ATP13A2	1.254	3.16e-107
ATP13A4	-4.103	0
ATP13A5	-1.913	2.52e-240
ATP1A1	1.616	5.38e-103
ATP1A1-AS1	-1.235	1.57e-83
ATP1A2	-1.997	7.6e-107
ATP1B3-AS1	-1.317	3.25e-108
ATP2A1-AS1	1.592	1.12e-164
ATP2A3	-1.997	7.43e-51
ATP2C2	-4.692	0
ATP5E	1.439	2.76e-184
ATP5G1P6	-1.546	5.29e-152
ATP5HP4	-1.094	2.17e-136
ATP5J2	1.431	4.01e-211
ATP5J2-PTCD1	1.558	5.65e-146
ATP6AP1	1.063	3.85e-117
ATP6V0A4	-2.081	6.92e-40
ATP6V0E2	2.19	1.21e-120
ATP6V0E2-AS1	1.054	3e-116
ATP6V1B1	-3.475	1.67e-188
ATP6V1B2	1.191	4.76e-89
ATP6V1C1	1.849	1.14e-148
ATP6V1C2	-5.747	0
ATP6V1F	1.167	9.24e-159
ATP8B1	-2.216	1.62e-224
ATP8B2	1.613	1.24e-119
ATXN10	1.234	6.55e-113
ATXN7	-1.161	1.13e-89
AUNIP	1.327	3.43e-166
AURKA	2.862	1.43e-273
AURKB	1.973	4.82e-133
AUTS2	-2.227	5.43e-155
AVIL	-1.262	1.15e-100
AVPI1	-1.377	1.7e-55
AXIN2	-2.135	3.22e-146
AXL	-1.206	3.72e-23
AZGP1	-3.807	6.43e-131
AZGP1P1	-1.7	1.59e-191
AZIN1	1.307	1.66e-88
B3GAT2	-1.077	5.47e-194
B3GLCT	1.162	2.51e-103
B3GNT3	-1.266	1.85e-89
B3GNT4	-1.688	2.42e-213
B3GNT5	-1.169	1.34e-27
B3GNT7	1.388	5.65e-87
B3GNT8	-1.68	3.39e-136
B4GALNT3	-2.398	7.15e-125
B4GALT5	2.169	2.13e-191
B4GALT6	1.968	2.01e-110
B4GAT1	1.522	6.18e-161
BAALC	1.714	7.2e-51
BACE2	3.021	8.1e-232
BAG1	-1.263	7.07e-136
BAIAP2	-1.25	8.75e-91
BAIAP2-AS1	1.632	2.5e-185
BAIAP2L1	-1.15	3.05e-42
BAIAP2L2	2.056	6.21e-84
BAIAP3	-1.186	1.26e-67
BAMBI	3.503	8.67e-175
BANCR	4.044	5.29e-115
BANF1	1.177	1.96e-172
BARD1	-1.349	5.38e-111
BARX2	-4.294	2.61e-261
BATF	1.464	8.79e-41
BATF2	2.763	9.38e-203
BAX	1.85	3.52e-248
BAZ1A	-1.053	4.16e-87
BAZ1B	1.136	2.01e-101
BBOX1	-4.754	0
BBS2	-1.557	4.7e-148
BBX	1.045	3.27e-46
BCAM	-2.141	8.92e-133
BCAN	1.372	3.29e-23
BCAP29	1.674	1.25e-120
BCHE	2.352	2.8e-64
BCL11A	-3.851	1.99e-239
BCL11B	-2.955	3.45e-232
BCL2A1	5.098	1.64e-258
BCL2L10	-2.494	3.72e-281
BCL2L12	1.433	3.17e-200
BCL2L2	-1.01	5.49e-91
BCL6	-3.731	3.98e-314
BCL9	1.077	7.16e-83
BCO2	-1.34	1.15e-129
BDH1	-1.056	3.62e-51
BDKRB1	-1.5	6.05e-109
BDKRB2	-1.43	1.32e-84
BEST1	1.858	5.98e-93
BEST2	-2.839	3.25e-182
BET1	1.114	5.1e-94
BEX2	-1.037	3.48e-38
BEX5	-1.599	9.65e-84
BFAR	1.355	5.82e-138
BFSP1	1.418	5.53e-90
BGLAP	-1.093	8.69e-74
BHLHE40	-1.363	1.95e-36
BHLHE41	1.944	1.03e-80
BHMT2	-1.454	1.38e-52
BICC1	-1.347	2.49e-79
BICD1	1.992	8.41e-176
BICD2	-1.908	7.05e-206
BID	1.238	8.67e-101
BIN3	1.089	2.37e-75
BIRC5	2.566	3.15e-212
BIRC7	5.061	8.64e-158
BIVM-ERCC5	1.043	1.17e-57
BLM	1.944	2.33e-216
BLMH	-1.986	1.32e-159
BLNK	-1.446	7.2e-56
BMP2	-2.593	6.66e-153
BMP4	-2.587	2.57e-163
BMP6	-1.114	4.07e-25
BMP7	-3.495	2.43e-71
BMP8B	1.751	3.97e-76
BMPR1APS2	1.046	2.12e-93
BMS1P1	-1.183	9.78e-183
BMS1P2	-1.069	1.17e-156
BNC1	-2.795	2.01e-210
BNC2	1.243	7.51e-57
BNIPL	-6.902	0
BOC	-3.014	6.12e-168
BOK	-1.422	2.08e-71
BOLA2	1.49	2.19e-102
BOLA2B	2.02	6.43e-253
BOLA3	1.808	8.3e-218
BOLA3-AS1	1.347	5.01e-116
BOP1	1.149	1.03e-94
bP-21264C1.2	1.219	2.51e-50
BPIFC	-5.075	0
BPNT1	1.274	1.51e-80
BRCA1	1.496	1.52e-126
BRD1	-1.103	8.06e-154
BRD9P2	-1.438	2.84e-42
BRICD5	-1.273	1.14e-83
BRIX1	1.058	9.8e-68
BRSK1	1.336	9.07e-67
BSG	1.833	3.75e-229
BSPRY	-4.352	0
BST2	3.296	1.12e-131
BTAF1	-2.465	7.89e-244
BTBD1	1.087	1.63e-64
BTBD11	-2.889	1.62e-280
BTBD16	-2.622	7.33e-242
BTC	-3.073	1.24e-193
BTD	1.264	2.18e-117
BTG1	-1.076	5.35e-61
BTG2	-2.507	6.83e-175
BTN2A2	1.544	3.64e-94
BTN3A2	1.41	2.45e-65
BTN3A3	1.012	1.82e-36
BTNL9	-3.165	1.05e-219
BUB1	2.41	5.14e-204
BUB1B	1.33	8.16e-95
BVES	1.005	3.78e-58
BYSL	1.674	1.88e-190
BZRAP1	-2.168	1.44e-116
BZW1	1.186	2.2e-51
BZW1P2	1.32	2.46e-48
C10orf10	-2.531	4.34e-75
C10orf11	2.827	2.13e-191
C10orf128	-1.007	5.31e-37
C10orf54	-1.312	1.67e-57
C10orf90	2.889	2.1e-162
C10orf95	-1.517	9.45e-281
C10orf99	-4.276	2.54e-153
C11orf24	2.319	5.04e-262
C11orf52	-2.837	0
C11orf70	-1.127	1.69e-80
C11orf74	1.382	9.29e-122
C11orf80	-2.478	3.04e-265
C11orf84	1.737	5.07e-213
C12orf49	1.275	7.78e-143
C12orf56	-1.1	4.2e-63
C14orf132	-1.79	1.06e-76
C14orf142	1.198	3.77e-110
C14orf169	1.642	1.92e-212
C15orf27	-1.037	2.16e-90
C15orf48	-2.818	1.42e-106
C15orf59	-3.65	4.07e-209
C15orf62	-3.071	0
C16orf59	2.246	1.5e-220
C16orf70	-1.113	4.73e-139
C16orf95	1.221	4.17e-117
C17orf107	-1.192	1.25e-101
C17orf58	1.422	1.63e-142
C17orf85	-1.065	8.71e-113
C17orf89	1.476	1.1e-173
C19orf12	1.232	3.17e-115
C19orf24	1.296	6.77e-110
C19orf33	-7.473	0
C19orf38	1.206	1.44e-109
C1GALT1	1.192	3.64e-67
C1GALT1C1	1.419	3.68e-136
C1orf106	-5.225	0
C1orf112	1.075	3.07e-105
C1orf116	-4.585	0
C1orf186	-2.004	5.89e-132
C1orf204	-1.137	9.39e-109
C1orf210	-3.77	0
C1orf216	1.56	4.14e-168
C1orf226	-1.52	2.07e-77
C1orf43	1.149	9.95e-149
C1orf53	1.405	1.88e-144
C1orf68	-8.419	0
C1orf95	-1.554	1.65e-92
C1QA	3.267	9.77e-124
C1QB	3.467	7.19e-112
C1QC	3.47	2.47e-125
C1QTNF6	1.337	2.12e-94
C1QTNF7	-1.717	5.54e-198
C1QTNF9B	-1.726	9.27e-182
C1QTNF9B-AS1	-1.153	1.16e-57
C1R	-1.019	1.38e-30
C1RL-AS1	-1.328	3.44e-106
C1S	-1.244	9.71e-37
C2	2.54	1.09e-91
C20orf27	1.206	6.38e-119
C22orf46	1.032	2.27e-110
C2CD2	-1.773	5.24e-116
C2CD4B	-1.395	7.7e-81
C2orf27AP3	-1	2.44e-64
C2orf40	-3.303	4.44e-147
C2orf44	1.132	7.28e-144
C2orf54	-5.584	0
C2orf70	1.357	2.07e-76
C2orf74	1.204	1.02e-63
C2orf82	-3.567	2.21e-74
C3	-1.208	2.66e-28
C3AR1	1.586	5.33e-67
C3orf35	-1.837	6.12e-249
C3orf52	-4.053	8.5e-301
C3orf67	1.831	6.22e-151
C4B	1.052	3.49e-28
C4orf32	-1.114	9.49e-137
C4orf46	1.107	4.48e-105
C4orf48	2.938	3.41e-188
C5orf15	1.223	5.88e-76
C5orf22	1.272	1.56e-100
C5orf30	1.385	1.3e-101
C5orf38	-3.598	5.9e-149
C5orf45	-1.375	6.03e-135
C5orf46	-6.143	0
C6orf132	-5.643	0
C6orf141	-3.137	2.29e-207
C6orf15	-2.407	7.89e-237
C6orf25	-3.098	0
C6orf62	1.05	7.13e-52
C7	-1.901	1.46e-27
C7orf31	1.022	2.86e-102
C7orf43	-1.005	8.79e-109
C7orf49	1.238	2.38e-152
C7orf50	1.41	1.08e-126
C7orf55	1.366	4.19e-126
C8orf4	-1.532	1.8e-27
C8orf48	1.225	1.56e-88
C9orf152	-2.098	9.6e-229
C9orf3	-2.342	1.11e-173
C9orf64	1.11	6.55e-76
C9orf72	-1.304	5.1e-115
C9orf91	1.539	3.21e-139
CA12	-5.031	5.24e-250
CA13	-1.837	3.4e-189
CA14	3.695	4.38e-85
CA2	-2.486	1.1e-113
CA3	-1.762	1.09e-222
CA4	-1.479	6.21e-98
CA5BP1	1.362	5.34e-163
CA6	-4.104	1.03e-141
CA9	-2.125	2.12e-49
CAB39L	-1.302	1.91e-95
CABLES1	2.061	1.08e-64
CACHD1	-1.292	9.74e-66
CACNA1C	-1.033	6.69e-49
CACNA1H	-3.636	2.57e-164
CACNA2D2	-1.38	8.58e-94
CACNB1	-2.49	2.45e-296
CACNB2	-1.771	1.27e-250
CACNB4	-1.099	3.88e-109
CACYBP	1.519	4.33e-127
CAD	1.136	1.46e-114
CADM1	1.359	5.38e-50
CADM3	-2.699	4.25e-78
CADM3-AS1	-1.061	3.08e-127
CALB2	-1.837	9.49e-65
CALCOCO1	-2.385	2.90e-316
CALM2P2	-1.612	7.18e-144
CALM3	1.517	8.8e-210
CALML3	-6.648	1.6e-222
CALML3-AS1	-2.743	0
CALML5	-11.111	0
CALML6	-1.188	7.71e-187
CALN1	-1.805	4.53e-173
CALR	2.001	3.26e-255
CALU	2.977	1.5e-220
CAMK1D	-2.905	9.18e-291
CAMK2G	-1.401	1.99e-150
CAMKK1	-2.002	1.04e-226
CAMSAP3	-5.883	0
CANT1	1.175	2.31e-121
CANX	1.424	1.87e-109
CAP1	1.078	1.05e-107
CAP2	1.328	5.82e-35
CAPN1	-1.034	5.88e-106
CAPN12	-1.779	2.59e-103
CAPN3	2.241	1.66e-40
CAPN5	1.832	7.25e-115
CAPN8	-1.571	4.33e-86
CAPNS1	1.349	3.04e-178
CAPNS2	-6.199	0
CAPS	-1.124	9.43e-21
CAPZA2	1.261	6.65e-41
CARD10	-2.071	1.17e-145
CARD14	-2.797	2.76e-221
CARD16	1.946	1.48e-63
CARD18	-4.479	7.73e-276
CASC15	1.674	9.74e-109
CASC4	1.007	2.01e-35
CASC5	1.059	2.56e-103
CASP14	-8.287	0
CASP1P2	-1.014	4.8e-102
CASQ2	-1.483	2.48e-81
CASZ1	-4.543	0
CAT	-1.174	1.83e-75
CATSPER2	-1.432	1.02e-121
CATSPERG	-1.593	2.27e-219
CBFA2T3	-1.715	2.83e-117
CBLC	-5.124	0
CBR3-AS1	-1.479	1.63e-195
CBWD5	-1.027	2.04e-86
CBWD7	-1.212	2.92e-93
CBX2	1.191	8.93e-71
CBX3	1.902	7.79e-155
CBX3P7	1.358	2.44e-42
CBX6	1.542	2.06e-115
CBX7	-1.298	3.34e-78
CBX8	1.678	1.62e-190
CC2D2A	1.624	1.32e-141
CCBE1	-1.545	3.53e-108
CCDC106	1.01	1.03e-84
CCDC120	-2.796	0
CCDC129	-1.281	5.26e-97
CCDC130	-1.218	9.32e-174
CCDC146	-2.542	7.31e-226
CCDC167	2.186	1.96e-252
CCDC17	-1.096	5.45e-177
CCDC183	-1.155	1.95e-136
CCDC186	-2.052	1.34e-194
CCDC28B	1.645	1.81e-134
CCDC3	-4.014	6.09e-277
CCDC39	-1.336	3.58e-141
CCDC42B	-1.113	2.45e-193
CCDC43	1.202	8.01e-116
CCDC50	1.153	3.23e-67
CCDC51	1.128	2.8e-121
CCDC6	-1.318	1.58e-148
CCDC64	-3.879	1.04e-246
CCDC64B	-5.57	0
CCDC69	-1.446	6.55e-65
CCDC71L	1.905	1.34e-114
CCDC78	1.206	7.26e-77
CCDC84	-2.43	5.68e-273
CCDC88A	1.408	2.13e-79
CCDC88C	-1.516	1.6e-93
CCER2	-1.637	6.63e-148
CCL14	-3.68	1.77e-162
CCL18	3.308	1.45e-116
CCL21	-1.982	7.09e-10
CCL22	-1.089	7.88e-52
CCL23	-1.25	6.05e-67
CCL27	-7.251	0
CCL3	2.913	1.57e-152
CCL3L3	1.248	8.17e-98
CCL4	2.649	9.16e-119
CCL4L2	2.464	6.13e-124
CCL5	3.535	3.2e-144
CCL8	1.215	3.53e-61
CCM2L	-1.072	8.59e-91
CCNA2	1.753	7.82e-133
CCNB1	2.76	4.51e-230
CCNB2	1.979	6.42e-134
CCND2	-1.228	1.06e-39
CCNG1	1.116	2.75e-66
CCNI2	-1.168	1.47e-74
CCNJL	1.693	1.63e-104
CCNL1	-1.945	5.97e-168
CCNL2	-1.915	1.5e-160
CCR1	1.985	1.62e-126
CCR5	1.445	8.94e-96
CCRN4L	1.038	1.29e-78
CCT3	1.68	7.04e-237
CCT5	1.483	4.88e-156
CCT6P3	-1.245	1.55e-129
CCT7	1.048	1.28e-179
CCT8P1	-1.407	1.23e-124
CD14	2.43	5.82e-103
CD164L2	-3.411	0
CD1A	-2.465	8.52e-160
CD1C	-1.1	2.08e-31
CD1E	-1.047	3.91e-45
CD2	2.267	1.41e-88
CD200	1.518	1.13e-59
CD207	-3.656	3.17e-237
CD22	1.946	3.79e-94
CD24	-4.66	2.6e-176
CD248	-1.457	5.54e-46
CD27	2.4	1.42e-98
CD276	1.493	1.45e-119
CD300LF	1.106	2e-101
CD300LG	-2.545	1.39e-157
CD320	2.59	9.37e-251
CD34	-2.03	3.21e-113
CD36	-1.647	2.74e-29
CD37	1.427	4.37e-48
CD38	1.65	4.61e-78
CD3D	2.085	1.83e-69
CD3E	2.345	1.52e-76
CD3EAP	1.018	3.09e-77
CD4	1.589	3.96e-68
CD48	2.418	1.44e-106
CD52	1.589	1.53e-45
CD53	1.876	4.66e-62
CD59	1.392	2.13e-82
CD63	3.081	8.32e-302
CD68	3.556	6.5e-135
CD7	1.586	1.6e-54
CD74	1.683	2.12e-43
CD79A	2.161	9.65e-84
CD82	-1.128	3.8e-32
CD83	1.837	2.22e-134
CD86	1.373	4.6e-81
CD8A	1.982	4.82e-69
CD9	-1.27	4.67e-57
CD99L2	1.313	4.66e-109
CD99P1	-1.699	8.8e-199
CDA	-3.076	1.16e-148
CDC20	2.327	1.07e-169
CDC20P1	-1.031	8.27e-117
CDC25A	1.853	1.12e-210
CDC25B	1.18	3.78e-85
CDC25C	1.249	1.6e-142
CDC42BPG	-4.053	0
CDC42EP3	1.241	2.49e-59
CDC45	2.406	1.85e-211
CDC6	2.775	5e-239
CDC7	1.243	2e-83
CDCA2	1.735	9.83e-175
CDCA3	1.718	3.56e-147
CDCA5	2.172	1.32e-208
CDCA8	1.719	1.16e-147
CDCP1	-2.768	1.76e-89
CDH1	-1.047	2.71e-29
CDH12P1	-1.058	7.02e-32
CDH12P3	-1.058	7.02e-32
CDH13	-2.755	7.49e-140
CDH19	3.166	8.44e-124
CDH2	2.015	9.84e-94
CDH22	-1.184	4.01e-116
CDH23	-1.003	5.66e-99
CDHR1	-7.215	0
CDK1	1.72	2.45e-109
CDK10	-1.262	1.72e-119
CDK11A	-1.535	1.09e-136
CDK18	1.063	3.64e-41
CDK2	2.596	1.84e-133
CDK2AP1	1.815	1.72e-195
CDK2AP2	1.248	2.67e-105
CDK3	-1.928	2.76e-184
CDK4	1.733	7.95e-203
CDK5	1.866	1.4e-222
CDK5R1	2.462	1.42e-191
CDKN1A	-1.111	3.92e-41
CDKN2A	3.142	6.4e-87
CDKN2B	-1.431	2.19e-36
CDKN3	2.662	2.84e-227
CDNF	-1.066	1.99e-95
CDO1	-1.416	1.31e-56
CDRT1	-1.461	1.89e-174
CDRT4	-2.747	6.86e-229
CDS1	-3.476	0
CDS2	1.571	5.8e-182
CDSN	-8.855	0
CDT1	1.841	2.45e-131
CEACAM1	2.171	3.55e-72
CEACAM19	-3.234	4.53e-315
CEACAM5	-1.471	2.47e-94
CEACAM6	-2.375	7.04e-113
CEBPA	-4.282	2.09e-301
CEBPA-AS1	-1.573	4.28e-195
CEBPB	-1.598	2.16e-135
CEBPD	-3.147	4.91e-193
CEBPG	-1.065	9.58e-105
CECR1	2.002	3.35e-83
CECR7	1.045	2.53e-32
CEL	-1.682	3.72e-136
CELA3A	-1.111	1.44e-54
CELF2	1.728	9.59e-70
CELSR1	-1.061	1.59e-46
CENPA	1.885	2.28e-148
CENPE	1.139	4.98e-92
CENPF	2.889	2.39e-186
CENPI	1.595	1.06e-182
CENPK	1.688	8.99e-103
CENPL	1.526	3.98e-152
CENPM	1.553	9.88e-101
CENPN	2.6	6.29e-238
CENPO	1.153	2.02e-135
CENPP	-1.01	5.26e-71
CENPT	-2.288	1.47e-285
CENPV	-1.377	7.05e-35
CENPW	1.552	4.89e-134
CEP126	-1.423	1.09e-120
CEP164	-1.059	2.63e-118
CEP170	2.002	8.33e-129
CEP170B	-1.173	1.14e-75
CEP170P1	1.23	1.1e-93
CEP19	1.206	5.52e-159
CEP41	2.337	2.58e-263
CEP55	2.221	5.9e-192
CEP95	-1.771	1.02e-185
CERCAM	1.576	2.61e-98
CERKL	1.238	2.5e-80
CERS1	3.813	5.45e-250
CERS2	1.756	2.58e-193
CERS3	-5.717	0
CERS6-AS1	-1.506	5.12e-94
CES1	-2.771	1.8e-69
CES4A	-5.254	0
CFAP44	-1.275	9.47e-101
CFAP45	-1.234	4.1e-100
CFAP69	-1.316	7.66e-119
CFAP70	-2.01	1.45e-226
CFD	-5.933	0
CFH	-2.298	3.44e-83
CFL1	1.281	2.27e-188
CFL2	1.398	5.16e-85
CFLAR-AS1	-1.251	4e-156
CFTR	-1.479	9.05e-158
CGB7	-2.067	5.37e-259
CGN	-3.613	1.61e-284
CGNL1	-2.789	1.13e-180
CGREF1	1.716	1.2e-73
CH17-258A22.4	-2.14	1.86e-121
CH17-335B8.4	-2.007	4.58e-208
CH17-340M24.3	1.378	8.36e-120
CH17-360D5.2	-4.151	0
CH17-360D5.3	-2.802	9.57e-262
CH17-431G21.1	-1.401	1.99e-104
CH507-254M2.2	1.373	3.91e-46
CH507-42P11.7	-2.335	1.57e-279
CH507-42P11.8	-4.186	1.34e-216
CH507-513H4.5	1.57	9.75e-116
CHAC1	1.971	8.93e-70
CHAD	-2.346	1.26e-68
CHAF1B	1.324	4.71e-146
CHAMP1	1.372	3.82e-133
CHCHD3	1.734	8.92e-196
CHCHD6	2.905	8.06e-150
CHD2	-1.197	3.33e-151
CHDH	-1.242	4.47e-91
CHEK1	1.541	1.6e-140
CHI3L1	-2.809	2.12e-73
CHIC2	-1.089	1.43e-101
CHID1	1.347	9.32e-183
CHIT1	1.224	2.09e-39
CHKB	-1.056	4.29e-106
CHL1	1.012	4.95e-07
CHL1-AS2	1.192	2.02e-44
CHML	1.105	2.26e-50
CHMP4C	-4.391	0
CHN1	1.007	1.77e-35
CHP2	-6.276	0
CHPF	1.967	4.6e-185
CHPF2	1.228	3.42e-128
CHRD	-2.538	2.24e-182
CHRDL1	-2.763	3.53e-61
CHRM1	-1.287	3.6e-24
CHRM4	-1.023	1.21e-94
CHRNA5	1.683	2.9e-151
CHRNE	-1.194	3.55e-50
CHST10	2.271	3.47e-265
CHST11	3.643	7.67e-311
CHST14	1.388	1.83e-143
CHST15	-1.028	3.91e-54
CHST6	1.976	1.66e-163
CHST7	-1.523	6.32e-96
CIART	-2.37	1.1e-138
CIB1	1.07	1.41e-109
CICP14	-1.405	7.68e-103
CIDEA	-3.487	3.7e-160
CIDEB	-1.7	7.33e-109
CIDEC	-2.56	2.57e-91
CILP	-2.481	1.19e-60
CINP	1.103	2.71e-165
CIRBP	-1.044	5.09e-100
CISD2	1.437	6.73e-168
CIT	1.117	1.58e-67
CITED1	3.974	1.78e-185
CITED2	-2.086	1.21e-132
CITED4	-3.648	8.49e-200
CKAP2L	1.548	9.12e-127
CKB	-2.643	5.87e-107
CKLF	2.103	5.9e-248
CKM	-2.02	3.53e-119
CKMT1A	-4.489	1.49e-202
CKMT1B	-4.07	6.43e-155
CKMT2	-1.935	4.57e-48
CKS1BP3	3.266	3.98e-167
CKS2	2.699	6.41e-214
CLASRP	-1.705	4.07e-252
CLCA2	-5.062	2.31e-243
CLCA4	-1.35	2.13e-76
CLCN7	1.605	1.47e-105
CLDN1	-6.547	2.34e-265
CLDN10	-3.468	7.14e-158
CLDN11	-1.7	1.44e-19
CLDN12	1.502	3.83e-102
CLDN23	-2.267	1.65e-189
CLDN3	-2.832	2.31e-183
CLDN4	-6.71	0
CLDN5	-4.153	3.42e-254
CLDN7	-2.107	1.11e-98
CLDN8	-2.719	1.68e-296
CLEC12B	-1.075	2.6e-86
CLEC14A	-1.231	5.98e-69
CLEC1A	-1.204	7.56e-22
CLEC2A	-4.257	0
CLEC2B	-1.808	1.88e-89
CLEC3B	-4.219	1.28e-200
CLIC3	-5.7	0
CLIC4	1.435	3.51e-59
CLIC6	-2.028	2.44e-160
CLIP1	-1.072	1.34e-89
CLIP4	-1.925	1.14e-142
CLK1	-2.032	3.83e-166
CLK4	-1.943	5.18e-195
CLMP	-1.283	1.02e-23
CLN6	1.517	7.28e-185
CLPB	1.81	2.67e-216
CLPS	-1.263	1.34e-52
CLSPN	2.045	5.63e-190
CLSTN2	-1.1	1.94e-77
CLTB	-2.388	8.33e-273
CLTC	1.148	5.35e-104
CLU	-2.306	9.6e-49
CLUHP3	-1.409	1.58e-100
CMA1	-2.623	2.98e-153
CMAHP	-3.348	1.45e-267
CMC2	1.669	3.84e-200
CMIP	-1.243	8.69e-115
CMPK2	1.101	6.2e-63
CMTM3	1.338	1.26e-95
CMTM7	2.143	2.17e-196
CMTM8	-1.221	1.48e-53
CMYA5	-2.351	2.4e-262
CNDP2	1.26	2.65e-152
CNFN	-6.684	6.9e-260
CNGA1	-1.988	2.33e-280
CNIH1	1.575	1.83e-126
CNIH3	2.437	1.13e-157
CNKSR1	-3.897	0
CNN1	-3.7	8.27e-159
CNP	2.255	9.27e-236
CNPY2	1.703	3.25e-262
CNPY3	1.75	9.41e-255
CNPY4	1.353	8.02e-134
CNR1	-1.234	1.35e-49
CNTFR	-2.933	6.84e-111
CNTN1	-1.455	7.61e-27
CNTNAP3	-2.077	3.67e-116
CNTNAP3B	-1.804	3e-75
COA4	1.133	3.53e-144
COA6	1.66	1.24e-165
COA7	1.575	3.19e-160
COBL	-3.613	1.66e-190
COBLL1	-1.55	7.99e-110
COCH	-1.607	6.37e-33
COL11A1	1.315	6.22e-28
COL11A2	1.724	4.83e-63
COL12A1	-1.283	1.3e-22
COL13A1	-1.196	2.23e-37
COL16A1	-1.508	1.2e-70
COL17A1	-8.152	0
COL21A1	-2.44	2.22e-251
COL22A1	2.414	1.75e-87
COL23A1	-2.567	1.11e-276
COL27A1	-2.424	2.17e-137
COL28A1	-1.581	5.38e-128
COL4A1	1.255	5.69e-46
COL4A5	-3.561	3.25e-200
COL4A6	-2.707	0
COL5A3	-1.476	5.88e-50
COL6A2	-1.301	7.09e-31
COL7A1	-5.473	1.84e-282
COLEC12	-1.061	1.23e-30
COLGALT2	2.174	2.45e-151
COMMD4	1.429	5.24e-187
COMP	-3.205	4.1e-77
COMT	1.059	7.04e-76
COMTD1	-1.455	2.6e-117
COPA	1.257	1.92e-159
COPB2	1.039	7.43e-93
COPG1	1.352	1.45e-211
COPRS	1.154	6.3e-148
COPS6	1.135	1.53e-192
COPS8	1.265	4.37e-108
COPZ1	1.058	7.24e-194
CORIN	-1.841	8.22e-135
CORO1A	1.436	5.79e-46
CORO1B	1.021	3.08e-104
CORO2A	-1.801	3.78e-149
CORO2B	2.091	1.36e-49
CORO6	-2.982	2.64e-260
COTL1	3.422	2.01e-276
COX10-AS1	-1.034	1.41e-76
COX17	1.416	4.99e-157
COX20	1.33	1.08e-148
COX6B2	-1.385	8.67e-139
COX7A1	-1.491	9.45e-28
COX7CP1	-2.398	1.4e-97
CP	-2.986	1.8e-122
CPA1	-1.147	7.67e-54
CPA3	-3.479	3.31e-224
CPA4	-4.923	5.13e-310
CPAMD8	-1.811	4.95e-138
CPB1	-1.789	1.08e-98
CPE	-2.157	6.41e-53
CPEB1	1.74	1.73e-70
CPEB3	-1.526	2.29e-228
CPLX1	-1.287	1.01e-62
CPM	-1.553	1.2e-68
CPN1	3.537	9.15e-129
CPNE5	1.412	8.71e-83
CPPED1	1.462	1.02e-135
CPQ	1.552	7.11e-42
CPSF2	1.165	7.68e-65
CPT1B	-1.169	3.48e-59
CPVL	2.255	2.09e-92
CPXM2	-1.458	4.08e-19
CPZ	-1.423	2.22e-38
CRABP1	-2.095	3.83e-21
CRABP2	-3.818	3.45e-111
CRACR2B	-3.856	8.66e-195
CRB3	-4.812	0
CRCT1	-7.68	6.72e-299
CREB3L2	1.642	4.36e-134
CREBZF	-1.42	8.44e-117
CRELD2	1.023	1.49e-96
CREM	1.124	5.12e-74
CRHR1-IT1	-1.627	2.86e-117
CRIM1	-2.212	3.39e-141
CRIP1	-1.772	1.48e-66
CRIP3	-1.302	1.24e-101
CRIPAK	-2.08	3.43e-255
CRISP3	-1.348	4.06e-80
CRISPLD1	2.036	6.63e-95
CRISPLD2	-2.312	1.35e-115
CRLF1	-3.038	1.09e-176
CRNN	-2.374	7.45e-131
CROCC	-1.368	2.32e-127
CROT	-1.064	3.88e-78
CRTAC1	2.214	4.02e-46
CRTAP	1.319	3.54e-119
CRY2	-2.602	4.11e-280
CRYBG3	-1.322	2.1e-117
CRYL1	1.645	3.14e-87
CSAD	-2.659	1.3e-216
CSAG1	4.929	8.14e-102
CSAG2	2.398	9.39e-75
CSAG3	3.525	1.28e-79
CSDC2	-1.105	4.86e-73
CSGALNACT1	1.531	1.55e-54
CSNK2B-LY6G5B-1181	-2.26	2.68e-215
CSPG4	3.333	4.17e-145
CSPG4P10	-2.02	1.32e-159
CSRNP1	-2.313	1.55e-186
CST6	-8.394	0
CST7	1.384	2.01e-36
CSTA	-5.469	7.42e-214
CTA-228A9.3	-1.934	5.89e-202
CTA-276O3.4	-1.993	6.46e-49
CTA-363E19.2	-1.335	8.05e-138
CTA-398F10.2	-1.425	9.99e-157
CTAGE15	-1.051	4.58e-112
CTAGE4	-2.568	4.59e-179
CTAGE8	-2.336	1.41e-135
CTB-102L5.4	-1.17	3.53e-129
CTB-113P19.4	-1.538	6.17e-276
CTB-13F3.1	-1.56	2.42e-143
CTB-191K22.5	-1.287	1.74e-26
CTB-31O20.4	-1.861	5.34e-301
CTB-39G8.3	-1.996	1.84e-258
CTB-50L17.8	-1.344	1.61e-233
CTB-50L17.9	-1.68	7.89e-195
CTB-55O6.8	-2.01	1.39e-108
CTB-59C6.3	1.014	2.26e-44
CTB-60B18.18	-2.111	1.26e-285
CTB-63M22.1	1.424	2.81e-29
CTB-79E8.3	-2.907	1.57e-141
CTB-89H12.4	-2.349	8.41e-256
CTBP1-AS	-1.172	7.87e-207
CTBP2	1.039	5.13e-64
CTC-231O11.1	3.324	1.36e-185
CTC-251D13.1	-1.713	1.53e-281
CTC-251I16.1	1.196	4.33e-38
CTC-255N20.1	1.017	2.4e-80
CTC-260E6.2	-1.267	1.35e-90
CTC-281F24.1	-1.391	9.56e-215
CTC-321K16.1	-1.151	2.69e-105
CTC-327F10.4	-2.913	2.26e-314
CTC-327F10.5	-1.454	4.23e-223
CTC-338M12.1	-1.07	9.27e-161
CTC-429P9.2	-1.322	3.03e-114
CTC-429P9.3	-1.283	2.18e-133
CTC-429P9.4	1.936	2.75e-71
CTC-429P9.5	-1.029	1.23e-107
CTC-459F4.3	1.359	6.57e-142
CTC-479C5.10	-1.222	5.94e-230
CTC-510F12.2	-1.252	4.99e-161
CTC-510F12.6	-2.851	8.42e-183
CTC-523E23.11	-1.137	1.2e-92
CTC-524C5.2	-1.998	2.63e-220
CTC-526N19.1	-1.936	1.19e-92
CTC-529I10.1	-1.955	1.99e-225
CTC-529I10.2	-2.031	6.66e-281
CTC-542B22.2	-1.554	2.9e-229
CTC-550B14.7	-2.406	3.25e-255
CTC-559E9.5	-1	5.53e-112
CTD-2007L18.5	-1.216	2.94e-166
CTD-2008P7.9	-1.331	3.41e-276
CTD-2013N17.6	-1.857	1.66e-273
CTD-2013N24.2	-1.124	2.58e-121
CTD-2020K17.3	-1.192	1.2e-129
CTD-2026K11.6	-1.615	4e-210
CTD-2033D15.3	-1.444	7.79e-99
CTD-2104P17.2	-1.205	3.78e-150
CTD-2184D3.5	-1.216	5.51e-101
CTD-2192J16.15	-1.151	2.81e-73
CTD-2192J16.22	-1.597	1.35e-59
CTD-2196E14.7	1.067	6.42e-24
CTD-2228K2.7	-3	7.02e-156
CTD-2260A17.1	-1.051	2.95e-166
CTD-2269F5.1	-1.055	3.4e-78
CTD-2270L9.4	1.505	1.25e-172
CTD-2306A12.1	-1.257	1.54e-142
CTD-2325P2.4	1.285	8.17e-51
CTD-2368P22.1	-1.049	1.47e-92
CTD-2380F24.1	1.978	2.73e-85
CTD-2396E7.11	-4.57	0
CTD-2510F5.4	2.141	2.4e-170
CTD-2528L19.6	-1.011	9.78e-105
CTD-2537I9.12	-1.623	7.16e-116
CTD-2540B15.11	-3.568	2.05e-215
CTD-2619J13.13	-5.388	0
CTD-2626G11.2	-1.281	6.71e-209
CTD-2647L4.5	-2.454	1.64e-45
CTD-3035K23.7	-2.031	1.98e-150
CTD-3065J16.9	1.713	1.01e-162
CTD-3088G3.8	-1.743	1.16e-192
CTD-3092A11.1	-1.324	5.09e-164
CTD-3092A11.2	-2.044	4.07e-211
CTD-3128G10.6	-1.718	1.14e-287
CTD-3157E16.1	1.121	2.17e-69
CTD-3157E16.2	1.209	1.9e-65
CTD-3184A7.4	-1.26	1.29e-107
CTD-3193K9.11	-1.003	4.89e-70
CTD-3199J23.6	-1.471	5.63e-114
CTD-3214H19.6	-1.69	2.04e-210
CTD-3247F14.2	-1.628	7.99e-132
CTD-3252C9.4	-2.286	2.16e-152
CTGF	-1.517	1.82e-33
CTGLF12P	-1.87	7.19e-115
CTH	1.332	3.59e-91
CTHRC1	2.077	5.02e-48
CTLA4	1.069	2.24e-58
CTNNB1	1.593	5.48e-108
CTNNBIP1	-3.235	1.94e-262
CTNNBL1	1.024	1e-143
CTPS1	1.056	9.08e-74
CTRB2	-1.228	1.28e-42
CTSA	1.371	1.45e-124
CTSB	2.667	1.09e-199
CTSC	2.259	3.33e-163
CTSD	1.216	3.04e-73
CTSG	-3.638	2.84e-130
CTSL	2.689	5.03e-151
CTSS	2.793	1.8e-121
CTSV	-3.304	1.48e-165
CTSW	1.527	5.98e-65
CTSZ	2.907	4.18e-230
CTTNBP2NL	-1.133	8.54e-82
CUL7	1.203	4.59e-128
CUL9	-1.274	5.18e-144
CUTA	1.234	1.09e-159
CWC25	-1.349	1.66e-188
CWH43	-4.8	0
CXADR	-3.261	1.31e-188
CXCL1	1.345	1.21e-40
CXCL10	3.807	3.66e-119
CXCL11	1.567	9.14e-79
CXCL12	-1.779	2.97e-36
CXCL13	2.703	7.68e-88
CXCL14	-6.644	6.58e-239
CXCL8	2.12	6.39e-99
CXCL9	3.964	2.3e-115
CXCR2	-1.367	1.51e-136
CXCR3	1.73	2.8e-100
CXCR4	1.668	1.11e-72
CXorf36	-1.181	2.86e-72
CXXC1	-1.202	7.63e-169
CXXC5	1.037	2.01e-43
CYB561	-1.025	3.11e-93
CYB561D2	1.398	3.75e-193
CYB5A	-1.014	2.52e-94
CYB5B	1.029	1.82e-118
CYB5R2	-2.133	4.22e-79
CYBA	2.324	3.82e-163
CYBB	2.209	1.71e-95
CYBRD1	-1.949	1.83e-80
CYCS	1.495	6.94e-138
CYP1A1	-1.42	9.84e-33
CYP1B1-AS1	-1.249	4.85e-95
CYP26B1	-3.242	6.17e-257
CYP27A1	2.618	2.92e-178
CYP27C1	-1.514	7.37e-90
CYP2C18	-1.918	1.93e-203
CYP2D6	-1.467	4.69e-196
CYP2D7	-1.81	5.61e-193
CYP2E1	-3.342	5.73e-299
CYP2J2	-1.759	4.86e-71
CYP2R1	-1.398	1.27e-158
CYP2U1	1.459	2.96e-85
CYP2W1	-3.459	1.58e-288
CYP39A1	-2.203	7.07e-114
CYP3A4	-1.168	3.56e-164
CYP3A5	-5.15	0
CYP4B1	-4.734	0
CYP4F12	-5.794	0
CYP4F22	-5.388	0
CYP4F26P	-1.307	4.27e-190
CYP4F3	-1.914	7.49e-277
CYP4F8	-1.913	3.07e-56
CYP4V2	1.639	8.45e-85
CYP4X1	-2.569	5.88e-248
CYR61	-2.733	1.24e-96
CYSRT1	-3.948	4.04e-268
CYSTM1	1.683	2.68e-117
CYTH3	1.185	2.97e-65
CYTL1	1.694	7.53e-38
CYYR1	-1.079	9.19e-58
D2HGDH	-2.212	2.53e-232
DAAM1	-1.834	7.7e-122
DAAM2	1.908	1.21e-88
DACT2	-2.37	2.88e-182
DAD1	1.181	5.63e-190
DAG1	1.252	3.99e-88
DAGLA	1.067	6.88e-68
DAPK2	-2.445	5.29e-208
DAPL1	-7.002	2.19e-317
DAPP1	-2.688	1.06e-179
DARS2	2.068	6.86e-219
DBF4	1.253	3.59e-70
DBNDD1	2.784	1.32e-181
DBNDD2	-1.127	8.47e-80
DCAF13	1.447	2.87e-128
DCAF7	1.31	1.39e-147
DCBLD2	1.359	2.64e-86
DCD	-10.249	5.65e-235
DCN	-3.805	4.49e-146
DCPS	1.537	1.76e-225
DCST1	-1.241	7.07e-276
DCST2	-2.974	0
DCT	2.817	3.43e-30
DCTPP1	1.037	7.5e-119
DCUN1D2	-1.163	7.53e-129
DDAH1	-1.029	7.25e-30
DDB2	-1.311	3.61e-104
DDIT4	-1.058	3.21e-26
DDOST	1.386	6.36e-206
DDR1	-1.336	8.48e-69
DDX17	-1.162	2.69e-106
DDX26B	-1.08	1.2e-69
DDX3Y	-2.949	1.39e-44
DEF6	-1.834	4.37e-115
DEFB1	-7.125	0
DEGS1	-2.282	1.58e-214
DEGS2	-5.92	0
DENND1A	1.083	1.14e-105
DENND1C	-1.839	1.47e-99
DENND2C	-3.846	0
DENND2D	-1.019	6.24e-18
DENND3	-2.257	1.46e-141
DENND4C	-1.432	3.33e-124
DENND5B	1.406	3.37e-154
DEPDC1	1.483	6.73e-106
DEPDC1B	1.382	1.47e-116
DERA	1.044	1.16e-95
DERL1	1.465	1.24e-208
DERL3	2.383	9.12e-127
DES	-5.838	3.3e-203
DFFA	1.324	3.42e-185
DFNA5	1.86	3.92e-68
DFNB59	-1.118	9.53e-118
DGAT2	-4.632	0
DGCR6	-1.276	2.27e-58
DGKA	-3.423	8.58e-282
DGUOK-AS1	-2.225	3.9e-184
DHCR24	-2.327	5.1e-127
DHCR7	-1.653	2.65e-59
DHFR	2.258	2.16e-194
DHFRP1	2.329	3.26e-165
DHRS1	-1.589	9.48e-149
DHRS2	1.106	4.48e-28
DHRS3	-1.897	3.07e-102
DHX33	1.022	9.35e-88
DIAPH3	1.479	5.68e-117
DIO2	-1.404	1.49e-37
DIO3	-1.777	2.87e-174
DIO3OS	-3.89	0
DIP2A	-1.265	6.35e-151
DIP2C	1.231	2.54e-79
DIRAS1	2.655	6.36e-160
DIRAS3	-1.014	1.58e-56
DISC1	1.437	4.68e-125
DKFZp434J0226	-3.285	9.93e-320
DKK1	-2.041	1.15e-39
DKK2	-1.089	3.18e-47
DKK3	-2.285	1.11e-56
DLC1	1.12	1.76e-39
DLEU1_1	1.785	1.75e-42
DLEU2	1.011	7.77e-89
DLG2	-3.154	0
DLG3	-1.395	1.09e-88
DLG5	-2.48	4.9e-247
DLGAP1	1.736	1.06e-93
DLGAP1-AS1	2.048	2.17e-138
DLGAP5	2.173	2.77e-171
DLK2	-2.901	5.76e-281
DLL1	-3.483	1.17e-317
DLL3	2.417	1.66e-112
DLX3	-5.187	0
DLX4	-1.248	3.91e-67
DLX5	-3.42	5.61e-197
DMD	-1.157	4.24e-49
DMKN	-7.567	3.81e-265
DMTF1	-1.403	1.3e-106
DMTN	-1.317	5.47e-58
DNAAF5	1.155	2.67e-113
DNAH1	-1.336	1.8e-105
DNAH14	2.252	9.63e-199
DNAH17	-1.332	1.71e-127
DNAJA1	1.602	2.98e-119
DNAJB11	1.115	1.31e-181
DNAJB2	-1.039	4.28e-112
DNAJC10	1.482	9.36e-98
DNAJC14	1.005	7.72e-103
DNAJC15	1.685	1.7e-128
DNAJC19P5	-1.335	3.77e-103
DNAJC19P9	1.132	7.73e-81
DNAJC22	1.508	1.8e-125
DNAJC25-GNG10	1.008	5.46e-65
DNAL1	1.322	2.39e-138
DNASE1L1	1.258	1.98e-104
DNASE1L2	-4.627	0
DNASE1L3	-1.381	1.93e-38
DNASE2	1.127	1.89e-99
DNER	-2.837	5.49e-80
DNHD1	-1.517	3.17e-145
DNM1	-2.367	9.07e-122
DNMBP	-2.267	5.01e-259
DNMT3A	1.259	5.59e-115
DNPH1	1.164	4.47e-103
DOC2B	-1.797	5.83e-143
DOC2GP	-1.068	1.64e-112
DOCK10	2.3	8.51e-155
DOCK3	-1.33	5.45e-167
DOCK6	-1.701	3.25e-200
DOCK7	1.23	1.03e-88
DOCK9	-2.02	8.41e-189
DOCK9-AS2	-2.122	1.62e-261
DOK1	1.393	5.95e-103
DOK3	1.105	1.77e-56
DOK4	-1.89	1.05e-133
DOLK	1.112	1.57e-133
DOPEY1	-2.126	7.56e-245
DPH1	-1.144	2.45e-143
DPH3	1.543	2.97e-173
DPH7	-1.164	1.75e-149
DPP4	-1.313	3.29e-41
DPP6	-1.077	1.59e-17
DPT	-2.705	4.13e-104
DPY19L1	1.798	2.31e-130
DPY19L2P2	1.528	5.23e-155
DQX1	-2.013	6.51e-253
DRAM1	1.012	9.78e-46
DSC1	-6.67	0
DSC2	-2.217	1.01e-94
DSC3	-7.026	0
DSCC1	1.225	2.94e-100
DSE	-1.986	1.34e-126
DSG1	-7.863	0
DSG2	-1.294	4.2e-06
DSG3	-4.808	1.28e-264
DSP	-8.265	9.39e-322
DST	-1.612	6.43e-117
DTD2	1.009	1.8e-74
DTL	2.801	1.25e-232
DTNBP1	1.216	2.97e-142
DTX1	-1.218	7.37e-35
DTX2	-1.089	1.83e-99
DTX2P1	-1.443	2.64e-153
DTX2P1-UPK3BP1-PMS2P11	-1.922	1.18e-222
DTX3L	1.672	6.98e-112
DTYMK	1.632	4.36e-167
DUOX1	-5.527	0
DUOX2	-2.59	0
DUOXA1	-5.922	0
DUOXA2	-1.094	4.42e-190
DUSP1	-4.716	1.09e-236
DUSP15	1.457	5.27e-55
DUSP2	-1.351	6.85e-41
DUSP3	1.149	7.24e-96
DUSP4	3.7	1.51e-260
DUSP6	2.997	1.32e-190
DUSP7	-1.416	7.74e-117
DUSP8P5	-1.162	1.16e-193
DUTP6	-1.342	2.19e-147
DUX4L50	-1.109	6.78e-63
DUXAP8	3.101	3.01e-166
DUXAP9	2.424	1.44e-149
DYNLRB2	-1.238	2.02e-117
DYRK3	1.197	2.27e-100
DZIP1L	-1.027	1.12e-72
E2F1	1.899	2.54e-187
E2F3	1.873	2.75e-204
E2F5	1.116	7.79e-68
E2F7	1.156	3.04e-126
EBF1	-1.731	1.99e-113
EBF3	-1.224	3.91e-26
EBF4	-1.499	7.05e-51
EBI3	1.117	9.95e-54
ECHDC2	-3.284	4.32e-225
ECHDC3	-1.241	3.69e-104
ECM1	1.045	1.93e-16
ECM2	-1.78	1.07e-86
ECT2	1.039	1.6e-51
EDA	-1.553	5.34e-153
EDEM2	1.121	2.62e-144
EDIL3	-1.433	9.81e-23
EDN1	-2.668	1.25e-238
EDN2	-2.791	2.18e-146
EDNRA	-1.091	6.51e-28
EDNRB	3.869	9.18e-182
EEF1A1P12	1.252	1.33e-181
EEF1A1P6	1.033	1.98e-67
EEF1A1P9	1.111	2.24e-187
EEF1A2	-2.201	4.33e-30
EEF1B2P3	-1.337	2.07e-93
EEF1E1	1.608	4.11e-155
EEF2K	-2.322	3.05e-234
EEF2KMT	1.16	2.64e-156
EEPD1	-1.488	7.79e-92
EFCAB1	-1.876	2.98e-166
EFCC1	-1.395	1.42e-146
EFEMP1	-2.641	1.77e-126
EFHC2	-1.85	4.28e-201
EFHD1	-1.475	2.76e-23
EFNA1	-2.626	4.07e-192
EFNA3	-4.575	0
EFNA4	-1.61	9.99e-157
EFNA5	-1.381	7.46e-70
EFNB1	-2.268	8.02e-189
EFNB2	-1.788	6.31e-91
EFR3B	2.444	8.52e-236
EFS	-4.414	3.04e-202
EFTUD2	1.035	1.13e-148
EGFL7	-1.008	6e-39
EGFLAM	-1.075	8.35e-16
EGFR	-5.194	0
EGLN2	1.071	1.26e-132
EGLN3	-3.66	2.42e-202
EGR1	-1.579	8.12e-32
EGR3	-2.557	7.8e-121
EHD2	-1.136	1.48e-48
EHF	-4.214	1.12e-280
EID1	1.678	2.97e-82
EIF1AXP1	1.564	4.02e-73
EIF1AY	-1.769	0.00716
EIF2AK2	1.561	3.71e-131
EIF2AK4	1.037	2.07e-90
EIF3CL	1.069	1.78e-112
EIF4BP7	1.094	2.22e-139
EIF4EBP1	2.314	3.49e-186
EIF5A2	1.214	1.28e-96
EIF5AP4	3.424	0
ELANE	-1.854	1.34e-127
ELF3	-4.553	7.94e-244
ELF5	-2.489	7.26e-184
ELK3	1.032	6.32e-47
ELL2	-2.081	1.12e-167
ELL3	-3.841	1.1e-305
ELMO3	-4.016	0
ELMOD1	-4.344	9.04e-295
ELMSAN1	-1.736	6.86e-206
ELN	-4.267	3.63e-167
ELOVL1	-1.27	2.18e-116
ELOVL2	2.594	8.01e-112
ELOVL3	-1.362	3.62e-45
ELOVL4	-4.284	1.54e-302
ELOVL5	1.326	2.83e-64
ELOVL7	-3.415	1.9e-274
ELP5	1.144	3.62e-136
ELP6	1.138	1.29e-172
EMB	-2.156	2.7e-94
EMC10	1.345	1.04e-109
EMCN	-1.101	3.65e-18
EME1	1.17	1.47e-101
EME2	-1.615	2.25e-196
EMID1	-1.033	9.15e-16
EMILIN1	1.323	1.62e-45
EMILIN2	1.136	8.1e-54
EMILIN3	-1.381	1.73e-56
EML1	-1.753	2.14e-104
EML6	-1.238	1.21e-87
EMP2	-1.422	5.52e-87
EMP3	2.643	2.83e-196
EMX2	-3.049	7.19e-306
EMX2OS	-2.723	0
EN1	-2.444	6.01e-176
EN2	2.419	8.09e-183
ENC1	1.566	7.7e-72
ENDOU	-4.093	0
ENGASE	-1.581	8.69e-128
ENHO	-1.189	2.65e-25
ENO1	1.363	1.47e-124
ENO2	1.578	7.81e-50
ENOSF1	-1.161	4.34e-92
ENOX1	1.234	3.27e-100
ENSAP2	-1.292	1.92e-126
TNMD	-1.556	2.12e-81
FUCA2	1.846	1.27e-172
SEMA3F	-3.331	4.37e-299
LAP3	1.266	4.84e-53
WNT16	-2.372	2.72e-147
MAD1L1	1.953	8.88e-109
LASP1	1.525	2.15e-188
ICA1	-1.227	1.65e-74
TFPI	-1.731	5.32e-56
RBM5	-1.653	6.16e-181
SLC7A2	-1.769	9.91e-68
RBM6	-1.527	1.85e-152
RECQL	1.203	2e-51
HSPB6	-2.838	3.97e-71
PDK4	-3.109	2.87e-83
SLC25A13	1.17	4.06e-67
ST7	1.181	3.23e-127
PRSS22	-2.695	1.2e-141
SKAP2	1.112	5.37e-41
MEOX1	-1.746	1.27e-81
WDR54	1.086	4.03e-83
MYCBP2	-1.465	1.44e-157
ITGAL	1.573	2.39e-64
LAMP2	1.45	6.8e-109
TMEM98	1.966	2.52e-81
YBX2	-1.731	1.27e-96
TMEM132A	1.71	5.09e-75
TNFRSF12A	1.819	1.15e-71
MAP3K9	-1.189	3.05e-131
KDM7A	-1.929	3.63e-186
ETV1	3.144	6e-173
TTC22	-4.28	0
SLC13A2	-2.155	6.7e-141
GAS7	1.576	6.08e-66
TEAD3	-2.523	1.07e-232
FMO3	-1.083	5.89e-44
TFAP2B	-2.216	2.5e-77
PLEKHG6	-3.475	0
MGST1	-2.507	5.6e-56
NFIX	-1.24	4.39e-66
ST3GAL1	1.489	6.23e-91
IL32	1.968	3.5e-63
PKD1	-1.754	2.51e-170
RHOBTB2	1.636	9.35e-146
SEC62	1.069	3.63e-45
MASP2	-1.631	1.23e-193
MLXIPL	-2.444	2.73e-167
ETV7	-1.749	4.86e-54
METTL13	1.004	1.23e-117
STARD3NL	2.425	3.36e-216
NCAPD2	1.178	1.16e-111
GIPR	-1.952	3.36e-200
SEMA3G	-2.311	9.05e-140
NISCH	-1.743	2.59e-212
PRSS3	-5.913	5.08e-295
MRC2	-1.504	1.74e-32
NME2	2.18	1.21e-176
MBTD1	-1.457	3.36e-142
SYT7	-1.378	1.77e-66
PLAUR	1.929	1.4e-93
RABGAP1	-1.053	8.37e-122
QPCTL	1.487	2.24e-163
TYROBP	2.27	1.31e-103
TMEM159	-2.373	4.42e-241
SEMA3B	1.385	5.74e-22
MBTPS2	1.465	1.68e-125
KDM5D	-2.899	1.1e-58
MAP4K5	-1.294	7.69e-100
RNF14	1.143	5.01e-78
TACC3	1.945	2.51e-201
MDH1	1.075	5.82e-120
MTMR11	-1.83	1.36e-124
WAS	1.109	8.7e-44
RGPD5	-1.675	1.63e-141
IL20RA	-4.733	0
SLC38A5	-1.891	2.92e-87
RALBP1	-1.095	2.07e-114
RUFY3	-1.627	2.33e-160
VSIG2	-1.059	3.57e-109
ZRANB1	-1.165	1.02e-125
NCDN	1.266	1.26e-138
RUNX3	1.466	4.19e-35
PLEKHB1	2.963	4.38e-117
SERPINB1	1.093	1.15e-50
OSBPL5	-1.58	8.63e-144
FHL1	-3.511	8.8e-175
NLRP2	-1.756	2.22e-39
ZNF839	-1.044	1.61e-130
PLEKHO1	1.497	2.22e-82
RRAGD	1.195	3.33e-61
TOMM34	1.328	9.21e-183
VIM	1.677	3.73e-121
RTEL1-TNFRSF6B	-1.164	7.9e-106
SLAMF7	2.404	4.28e-88
PRKCH	-1.264	1e-82
SH2D2A	2.055	4.13e-156
IKZF2	-1.856	9.95e-180
GRN	1.238	2.13e-114
ZCCHC8	-1.055	2.28e-139
FUT8	1.323	5.15e-77
TMSB10	1.6	8.48e-152
MYOC	-1.9	3.79e-61
SH3YL1	-2.1	1.85e-228
USP2	-1.86	1.64e-118
RPL26L1	1.297	1.07e-159
FLT4	-1.076	1.53e-55
MRI1	-1.423	1.92e-153
METTL1	1.243	3.11e-112
MSR1	1.915	1.11e-77
ZFYVE16	1.194	3.27e-63
SPDL1	1.045	1.19e-54
PHF23	1.443	9.54e-180
RAB27B	-2.714	7.41e-300
TNC	2.301	8.85e-54
FAM65C	-2.884	4.35e-218
TG	-2.437	3.66e-150
LCP2	1.55	1.07e-42
HSPA5	1.64	6.06e-112
OFD1	-1.028	7.51e-96
GPM6B	3.406	4.02e-202
PREX2	-1.006	1.51e-78
FAM214A	-1.6	6.93e-154
SCML1	-1.293	3.73e-88
VPS13D	-1.803	3.76e-245
KITLG	-1.051	6.26e-45
PER3	-1.116	8.88e-49
EPN3	-4.872	0
RCN1	1.194	1.95e-63
NEDD4L	1.452	1.57e-57
HEXB	1.463	9.44e-137
LAMC3	-2.522	2.58e-110
PTGER3	-2.981	1.03e-290
FAM160A2	-1.533	8.66e-245
RAD51	1.823	2.43e-168
HEBP2	-2.428	2.3e-264
PRSS8	-6.418	0
MSMO1	-1.439	3.09e-75
FSTL4	-1.31	1.14e-63
FOXN3	-1.646	6.01e-150
NNAT	-1.701	7.51e-195
LAMA3	-4.405	0
ENTPD2	-3.372	2.62e-235
LY75	-1.35	2.93e-52
OPN3	1.833	4.96e-91
FOXC1	-1.573	2.96e-67
SYNE2	-1.62	6.34e-159
ITIH4	-2.017	1.51e-175
GYG2	4.371	2.72e-159
SERPINB3	-2.915	7.26e-58
SOAT1	2.327	1.29e-128
PKP2	-1.862	2.58e-157
PRDM1	-1.292	7e-60
TMCC3	-1.339	1.81e-84
USP13	1.156	1.25e-91
LAMC2	-3.493	4.02e-211
SEC61A1	1.185	7.5e-181
RASGRF1	1.083	9.64e-69
UNKL	-1.566	1.66e-158
TBXAS1	2.004	2.34e-118
MXD1	-1.635	8.25e-168
YBX3	-1.77	1.48e-137
GNA15	-3.229	3.23e-226
PTPRU	-1.612	1.71e-30
RIMBP2	-1.308	1.08e-191
HDAC7	-1.596	6.01e-173
LZTS1	4.076	1.83e-253
SPAG4	1.828	5.03e-109
TNK2	-1.521	4.59e-190
MON2	-1.376	1.27e-138
VMP1	1.134	1.05e-52
SPHK2	1.023	1.6e-86
GPC1	-2.361	6.51e-98
LIMCH1	-1.379	5.75e-32
TM7SF3	1.125	1.12e-62
WISP2	-4.121	1.5e-139
ST3GAL6	2.017	1.57e-96
HIPK2	1.344	2.14e-97
LPAR2	-1.314	8.37e-79
SLC12A2	-1.715	1.11e-63
EYA2	-1.844	3.85e-151
SNCAIP	-1.415	4.3e-101
FAR2	1.851	4.29e-63
NTHL1	1.063	4.37e-106
WDR3	1.504	1.82e-89
TRAM2	1.242	8.35e-78
NTN1	-2.376	5.36e-159
MCM10	1.375	4.65e-151
ERBB3	1.021	3.64e-15
ROPN1	2.929	1.7e-120
TMEM206	2.165	3.8e-222
SLK	-1.082	3.68e-82
GSTO2	-3.83	0
TLE2	-2.679	1.54e-140
ME1	-1.926	1.03e-90
TBC1D1	1.101	4.37e-78
YBX1	1.286	2.78e-173
ZMYND12	1.144	3.26e-116
NGEF	-3.767	9.16e-207
SPI1	1.112	9.77e-40
MPPED2	1.547	8.06e-65
FGFR2	-5.092	0
MSANTD3	1.403	4.26e-129
KIF26A	-1.151	4.26e-78
KLF6	-2.052	3.53e-144
PPAP2A	-1.078	1.08e-67
TRAM1	1.549	2.57e-121
PKM	1.481	1.74e-151
TRO	1.315	7.81e-42
RRP15	1.051	2.41e-60
FGFR3	-7.488	0
IFI35	2.041	1.25e-122
PLEKHH3	-1.24	1.05e-131
MEF2A	-1.036	5.59e-68
INPP5A	-1.045	1.74e-127
PRR11	2.67	3.6e-221
REEP1	-1.11	1.77e-105
TTC7A	-1.554	2.15e-162
IP6K2	-1.74	8.44e-225
KIF2A	1.258	1.58e-63
RASGRP2	-1.433	1.26e-45
PYGM	-1.281	1.07e-117
PITX1	-1.023	1.3e-20
MAST4	-2.408	7.88e-236
KCNAB2	1.921	1.59e-83
GAL	-1.105	1.31e-08
MAOB	-1.235	6.65e-09
RORA	-4.81	0
TGFBR3	-1.792	1.22e-131
HES2	-3.514	1.05e-172
RAB27A	2.535	7.02e-174
NUCB2	1.509	7.48e-81
PFN2	2.392	7.26e-146
PTPN3	-2.949	6.06e-239
FGF22	-3.613	4.21e-310
FSTL3	-1.046	3.02e-28
RNF126	-1.102	8.59e-129
WIPI1	1.213	2.95e-52
FRMPD1	-1.491	5.66e-130
GBA2	-1.119	4.83e-116
TESK2	-1.278	5.66e-63
PTPN21	-2.691	1.75e-257
MAP4K4	1.487	7.16e-119
RPS6KA2	-1.303	1.01e-42
VASH1	1.222	3.78e-65
WBSCR22	1.301	2.58e-189
TRIP13	2.308	9.4e-217
TRIB2	2.898	5.36e-236
[truncated: 4,459 more rows]

## Sheet: CITPGs
CITPGs: consensus immunotherapy prognostic genes
CD79A
IGHA1
IGHG1
IGHG2
IGHG3
IGHGP
IGHV1-18
IGHV1-2
IGHV1-24
IGHV1-46
IGHV1-69
IGHV1-69-2
IGHV3-11
IGHV3-15
IGHV3-21
IGHV3-23
IGHV3-30
IGHV3-33
IGHV3-43
IGHV3-48
IGHV3-49
IGHV3-7
IGHV3-74
IGHV4-31
IGHV4-34
IGHV4-39
IGHV4-59
IGHV4-61
IGHV5-51
IGHV6-1
IGKC
IGKV1-16
IGKV1-17
IGKV1-27
IGKV1-33
IGKV1-5
IGKV1-6
IGKV1-8
IGKV1-9
IGKV1D-39
IGKV2-28
IGKV2-30
IGKV2D-28
IGKV3-11
IGKV3-15
IGKV3-20
IGKV4-1
IGLC2
IGLC3
IGLV1-40
IGLV1-44
IGLV1-47
IGLV2-11
IGLV2-14
IGLV2-23
IGLV2-8
IGLV3-1
IGLV3-10
IGLV3-19
IGLV3-21
IGLV3-25
IGLV4-69
IGLV6-57
IGLV7-43
IGLV7-46
JCHAIN
