# Supplementary material for: Machine learning-based identification of an immunotherapy-related signature to enhance outcomes and immunotherapy responses in melanoma
Source: Front Immunol. 2024 Sep 17;15:1451103. doi: 10.3389/fimmu.2024.1451103 (PMC11442245; doi:10.3389/fimmu.2024.1451103)
Supplement: Supplementary file 7 [file DataSheet2.xlsx]

## Sheet: DEGs in TCGA-SKCM
DEGs between CITPG-high and CITPG-low groups in the TCGA-SKCM cohort
Gene	logFC	AveExpr	t	P.Value	adj.P.Val	B
MZB1	3.41317	2.25476	32.9055	1.08026e-122	6.08153e-118	269.734
IGKV1-5	5.29971	4.57574	32.4242	1.21586e-120	3.42247e-116	265.022
IGHG3	5.12497	4.98038	31.7556	9.0036e-118	1.59214e-113	258.43
IGKV3-20	5.54492	5.51353	31.7326	1.13124e-117	1.59214e-113	258.202
IGHV3-23	5.36917	4.56651	31.6993	1.57524e-117	1.77363e-113	257.872
IGKV4-1	5.65976	4.8917	31.0887	6.91512e-115	6.48834e-111	251.801
IGKV3-15	4.97324	4.01802	31.0011	1.66136e-114	1.33614e-110	250.927
IGHGP	5.45874	5.35983	30.787	1.41924e-113	9.98736e-110	248.786
IGHV4-39	5.14304	4.13719	30.6324	6.70669e-113	4.19518e-109	247.237
IGKV3-11	5.14	4.37941	30.6143	8.04799e-113	4.53077e-109	247.055
IGLV3-1	5.3211	4.67924	30.5662	1.30513e-112	6.67954e-109	246.573
IGHV4-59	4.5562	3.42763	30.2247	4.07967e-111	1.91394e-107	243.138
IGHV3-30	4.73257	3.77301	30.0977	1.47288e-110	6.37837e-107	241.857
IGHV3-7	4.56281	3.41192	30.0664	2.02181e-110	8.13012e-107	241.541
CD79A	3.62603	2.68835	30.0398	2.64437e-110	9.92469e-107	241.273
IGHV3-21	5.19351	4.14814	30.007	3.68678e-110	1.29722e-106	240.941
JCHAIN	4.38621	3.68744	29.9116	9.68872e-110	3.2085e-106	239.977
IGHV1-18	5.24123	4.11751	29.7501	4.9863e-109	1.55952e-105	238.342
IGKJ1	3.8363	2.86553	29.6639	1.19603e-108	3.54385e-105	237.469
IGLC2	5.3157	6.07927	29.5619	3.37297e-108	9.49441e-105	236.435
IGHG1	5.97093	7.89626	29.3563	2.73882e-107	7.34225e-104	234.345
IGKC	5.9929	9.50649	29.17	1.8319e-106	4.68775e-103	232.449
IGLV1-40	5.16638	4.41567	29.0808	4.56071e-106	1.11632e-102	231.538
IGHJ4	3.58525	2.2161	28.9809	1.26637e-105	2.97054e-102	230.519
IGHM	5.37225	5.01817	28.9651	1.48922e-105	3.35355e-102	230.357
IGHV3-33	4.40492	3.13669	28.9117	2.571e-105	5.56691e-102	229.813
IGHV5-51	5.02099	4.1877	28.7942	8.57155e-105	1.78723e-101	228.611
IGHJ3	3.55322	2.36347	28.7555	1.27469e-104	2.56291e-101	228.215
IGHG2	4.87436	5.08211	28.7413	1.47441e-104	2.86223e-101	228.07
IGLV1-44	4.5698	3.70625	28.4994	1.76939e-103	3.32038e-100	225.59
IGLV2-14	5.31195	4.72326	28.453	2.8517e-103	5.17877e-100	225.114
IGLV2-23	4.77964	4.06875	28.3734	6.47023e-103	1.1383e-99	224.296
IGHV1-69D	4.44679	3.17414	28.276	1.76424e-102	3.00973e-99	223.295
IGLV3-25	4.91381	4.09722	27.9803	3.73203e-101	6.17947e-98	220.249
IGHV4-34	4.02215	3.27034	27.9775	3.84366e-101	6.18247e-98	220.22
IGHV3-48	4.30193	3.20416	27.7865	2.77125e-100	4.33369e-97	218.249
IGHV3-15	4.47132	3.34597	27.7425	4.37229e-100	6.65262e-97	217.794
IGHV3-74	3.76634	2.48881	27.7223	5.38712e-100	7.98102e-97	217.585
IGHV2-5	4.66626	3.41452	27.6073	1.77547e-99	2.56291e-96	216.395
IGLV2-11	4.51467	3.53374	27.0697	4.748e-97	6.68245e-94	210.818
IGLC3	5.13397	5.52328	27.035	6.81207e-97	9.35364e-94	210.457
IGLV1-47	4.6013	3.53168	26.9806	1.20179e-96	1.61088e-93	209.891
IGHV3-11	4.1206	3.02279	26.8419	5.11005e-96	6.69024e-93	208.446
IGLV3-19	5.12358	4.06257	26.5992	6.45546e-95	8.25961e-92	205.915
IGHV3-49	3.80048	2.55529	26.4378	3.49629e-94	4.37402e-91	204.229
IGHV1-46	3.98746	2.80911	26.3206	1.1951e-93	1.46262e-90	203.002
IGKV1-9	4.271	2.99206	26.1671	5.97924e-93	7.16199e-90	201.396
IGHV6-1	3.7929	2.54917	26.0391	2.29278e-92	2.6891e-89	200.054
IGLV2-8	3.65166	2.51182	25.9821	4.17389e-92	4.79546e-89	199.456
IGKV1-12	3.67437	2.34896	25.9771	4.3994e-92	4.95346e-89	199.404
IGKV1-17	4.04907	2.77122	25.9052	9.37456e-92	1.03482e-88	198.649
IGLV3-21	4.69398	4.28128	25.5626	3.45867e-90	3.74447e-87	195.048
IGLV6-57	4.55404	3.63983	25.5403	4.37841e-90	4.65078e-87	194.813
IGKV1-6	3.71386	2.49674	25.4489	1.14837e-89	1.19722e-86	193.85
PIM2	1.89643	3.61832	25.4048	1.82811e-89	1.87122e-86	193.386
POU2AF1	1.94863	1.13375	25.2924	5.99424e-89	6.02603e-86	192.201
IGHJ5	2.54212	1.41194	25.1493	2.718e-88	2.68448e-85	190.692
IGLV4-69	3.92379	2.6636	24.9604	2.00741e-87	1.94846e-84	188.697
IGKV1-16	3.92882	2.7072	24.8194	8.93216e-87	8.52294e-84	187.207
IGHJ3P	2.7266	1.57466	24.7902	1.2169e-86	1.14179e-83	186.898
IGKJ4	2.64243	1.51102	24.3869	8.78401e-85	8.10678e-82	182.628
IGHV4-4	3.98908	2.77386	24.2445	3.9919e-84	3.62471e-81	181.117
TNFRSF17	1.82706	0.99492	23.9227	1.22534e-82	1.09497e-79	177.7
IGHV3-53	3.09383	1.91408	23.8931	1.67789e-82	1.47594e-79	177.386
IGHV1-2	4.41844	3.4613	23.7586	7.03169e-82	6.0902e-79	175.956
IGHV4-31	3.60841	2.60433	23.2544	1.52517e-79	1.30094e-76	170.587
IGHV4-28	2.70728	1.66406	22.7789	2.45568e-77	2.0634e-74	165.516
IGHV3-66	2.63715	1.58449	22.7045	5.4424e-77	4.50575e-74	164.722
IGKV2-30	3.39129	2.14185	22.6258	1.26419e-76	1.03145e-73	163.881
IGHA1	4.42956	5.91413	22.348	2.47242e-75	1.97372e-72	160.914
IGKV1-27	3.5391	2.38433	22.3473	2.4892e-75	1.97372e-72	160.907
IGHV1-3	4.07224	2.89328	22.3322	2.92625e-75	2.28804e-72	160.746
IGKJ5	2.46557	1.41783	22.0542	5.7479e-74	4.43273e-71	157.774
IGHV4-55	2.21729	1.28524	22.0114	9.09366e-74	6.91818e-71	157.317
IGHV1-24	3.80762	2.87249	21.9767	1.31881e-73	9.89936e-71	156.946
IGLL5	1.48877	0.770183	21.9745	1.34963e-73	9.99739e-71	156.923
IGKV3D-11	2.04789	1.15741	21.9094	2.71352e-73	1.98394e-70	156.226
CD27	2.05899	1.86957	21.573	9.98329e-72	7.20551e-69	152.628
HSH2D	1.47326	1.01425	21.307	1.72812e-70	1.2315e-67	149.783
IGKV2-24	3.22552	2.05235	21.2315	3.87949e-70	2.73005e-67	148.976
IGHV2-70	3.0818	1.88298	21.191	5.98796e-70	4.16178e-67	148.543
IGHV4-61	2.60298	1.48963	21.1531	8.9933e-70	6.17434e-67	148.137
LAX1	1.28382	0.791658	21.1475	9.54665e-70	6.47527e-67	148.077
IGHV3-69-1	1.91465	1.0801	21.1269	1.1908e-69	7.9808e-67	147.857
IGLV3-10	3.97593	2.93098	21.0409	2.99406e-69	1.98302e-66	146.937
CYTIP	1.72307	1.64201	20.9917	5.07152e-69	3.3199e-66	146.411
SLAMF6	1.84491	1.53076	20.9505	7.88794e-69	5.10422e-66	145.97
IGKV3D-20	2.68102	1.78846	20.884	1.60889e-68	1.02927e-65	145.259
IGLV7-46	2.68953	1.75516	20.8701	1.8683e-68	1.18179e-65	145.11
IGHV2-26	3.04407	1.93001	20.8621	2.03418e-68	1.27242e-65	145.025
IGHV1-69	3.32002	2.17281	20.8497	2.32268e-68	1.43692e-65	144.893
IGHJ6	2.88623	1.83618	20.7636	5.84354e-68	3.5758e-65	143.972
IGHG4	3.95422	4.02416	20.5733	4.49058e-67	2.71834e-64	141.938
IGKJ3	2.09547	1.18174	20.4937	1.05397e-66	6.31226e-64	141.086
LCK	2.01654	1.93594	20.4221	2.26784e-66	1.34392e-63	140.322
SPOCK2	1.85482	2.35363	20.4132	2.497e-66	1.46431e-63	140.226
SASH3	1.9919	2.51887	20.4087	2.61996e-66	1.52058e-63	140.178
DERL3	1.04668	0.767078	20.2772	1.07113e-65	6.14449e-63	138.773
PLA2G2D	2.48874	1.6938	20.2764	1.08053e-65	6.14449e-63	138.764
IGHJ2	2.57029	1.65196	20.1352	4.89559e-65	2.75607e-62	137.257
TRAC	2.77713	4.44415	20.1279	5.29283e-65	2.9502e-62	137.179
CD5	1.7418	1.59296	20.1032	6.89311e-65	3.80452e-62	136.915
CD3E	2.45471	2.79657	20.0891	8.02278e-65	4.38503e-62	136.764
TRBC1	2.72657	3.41817	20.0768	9.14783e-65	4.95188e-62	136.633
IGKV1-8	2.24538	1.2456	20.0146	1.77875e-64	9.537e-62	135.97
IGLV7-43	2.83299	1.79709	19.8891	6.81121e-64	3.61746e-61	134.63
IGHV3-73	3.27229	2.10853	19.8844	7.16583e-64	3.77023e-61	134.58
IGKV3OR2-268	1.4669	0.80672	19.8106	1.57649e-63	8.21773e-61	133.793
IGHV3-64D	3.19142	2.0017	19.7834	2.10994e-63	1.08975e-60	133.502
CD6	1.49626	1.36978	19.7668	2.52044e-63	1.28994e-60	133.325
IKZF3	1.70289	1.38563	19.6808	6.31541e-63	3.20305e-60	132.408
VAV1	1.51126	1.72335	19.6537	8.43441e-63	4.23957e-60	132.12
ITGAL	1.73378	1.69723	19.6504	8.74337e-63	4.35598e-60	132.084
IGKV1-39	2.17598	1.23472	19.6283	1.10652e-62	5.43313e-60	131.849
CD3D	2.49419	2.92378	19.628	1.10985e-62	5.43313e-60	131.846
SIT1	1.87975	1.72948	19.5905	1.65741e-62	8.04373e-60	131.446
PCED1B	1.53937	1.71407	19.5231	3.40595e-62	1.63885e-59	130.727
PTPN6	1.81142	2.67631	19.4424	8.06355e-62	3.84707e-59	129.868
CCDC69	1.53781	1.91737	19.3953	1.33288e-61	6.30563e-59	129.366
CORO1A	2.16185	3.35103	19.3822	1.53212e-61	7.18781e-59	129.227
TAGAP	1.32506	1.25279	19.3753	1.64964e-61	7.67517e-59	129.154
IGHV3-13	2.43158	1.38888	19.3315	2.63186e-61	1.21448e-58	128.688
IKZF1	1.37284	1.20566	19.3148	3.14695e-61	1.44036e-58	128.509
C16orf54	1.44152	1.2898	19.2796	4.57868e-61	2.07876e-58	128.135
IGLV5-45	2.66082	1.52889	19.2567	5.84703e-61	2.63336e-58	127.891
IGHA2	2.84799	2.60988	19.2493	6.3256e-61	2.82629e-58	127.813
IGKV3D-15	2.22736	1.26136	19.2056	1.00823e-60	4.4693e-58	127.348
TRBC2	2.81765	4.1346	19.166	1.53787e-60	6.76387e-58	126.927
IGLV3-9	2.69628	1.7526	19.162	1.60419e-60	7.00085e-58	126.885
CCR2	1.20486	0.977529	19.1464	1.89539e-60	8.20807e-58	126.718
CD52	2.31188	3.40938	19.0795	3.8667e-60	1.66171e-57	126.007
CD7	2.02752	2.06911	19.0714	4.21574e-60	1.79798e-57	125.921
BIN2	1.43523	1.59749	19.0612	4.69679e-60	1.98808e-57	125.813
CD2	2.36391	2.88088	19.0235	7.02295e-60	2.93609e-57	125.412
TRBV7-9	1.73736	1.36367	19.0232	7.04074e-60	2.93609e-57	125.409
CXCR3	1.88308	1.85859	19.0028	8.75575e-60	3.62443e-57	125.192
IL21R	1.1097	0.86704	18.936	1.78252e-59	7.32484e-57	124.483
TENT5C	1.63294	1.85338	18.8539	4.271e-59	1.72982e-56	123.611
IGLJ2	1.22744	0.631995	18.8138	6.54516e-59	2.61328e-56	123.185
PCED1B-AS1	1.18904	1.08155	18.7963	7.88196e-59	3.12486e-56	123
WAS	1.72344	2.71538	18.7604	1.15497e-58	4.54695e-56	122.619
INPP5D	1.46311	1.8301	18.7434	1.38425e-58	5.41175e-56	122.438
SIRPG	1.69677	1.44098	18.7321	1.56095e-58	6.06046e-56	122.318
MIR4539	1.64521	0.926913	18.6779	2.77611e-58	1.07046e-55	121.744
TIGIT	1.49121	1.24791	18.6691	3.05048e-58	1.16825e-55	121.65
LTB	2.24722	2.43283	18.6624	3.27374e-58	1.24528e-55	121.58
IGLV8-61	3.08708	2.06509	18.6312	4.56339e-58	1.7127e-55	121.248
IL2RG	1.74173	1.88734	18.6205	5.1113e-58	1.90564e-55	121.135
CD37	1.74577	2.43538	18.6174	5.28279e-58	1.95661e-55	121.102
IGHV3-43	2.37292	1.5865	18.5046	1.74908e-57	6.4358e-55	119.908
IL2RB	1.84775	2.32502	18.4992	1.85266e-57	6.77266e-55	119.851
CD53	2.11617	3.87673	18.4671	2.6052e-57	9.46224e-55	119.511
CD247	1.43898	1.28396	18.4432	3.35747e-57	1.21164e-54	119.258
SNX20	1.25506	1.20583	18.4414	3.42348e-57	1.22759e-54	119.238
AC012236.1	1.00136	0.63569	18.4029	5.14809e-57	1.83432e-54	118.831
CD38	1.49597	1.27274	18.3872	6.08278e-57	2.15373e-54	118.665
IGKV3-7	1.58113	0.912513	18.33	1.1156e-56	3.92533e-54	118.06
NCKAP1L	1.48592	1.8798	18.3124	1.34343e-56	4.69758e-54	117.875
S1PR4	1.46373	1.43684	18.3118	1.35303e-56	4.70196e-54	117.868
IGKV1D-39	2.05694	1.20745	18.3047	1.45895e-56	5.03894e-54	117.793
P2RY10	1.29715	0.941678	18.2853	1.79107e-56	6.14829e-54	117.588
RASAL3	1.51121	1.674	18.2543	2.48727e-56	8.48641e-54	117.261
SP140	1.15852	0.938544	18.2344	3.07046e-56	1.04131e-53	117.05
ACAP1	1.36999	1.38613	18.2302	3.21102e-56	1.08246e-53	117.006
TBC1D10C	1.48567	1.43486	18.2017	4.34276e-56	1.45527e-53	116.705
NCF1C	1.40491	1.42977	18.133	8.99094e-56	2.99505e-53	115.979
SELPLG	1.67095	3.07038	18.1035	1.22763e-55	4.06541e-53	115.668
TRBV7-2	1.46029	1.18458	18.0983	1.29694e-55	4.26982e-53	115.614
IGHV3-72	2.416	1.42921	18.0892	1.42915e-55	4.67772e-53	115.517
CXCL13	2.74731	2.76064	18.0661	1.82488e-55	5.93845e-53	115.273
ARHGAP30	1.65626	2.53975	18.0496	2.17177e-55	7.02669e-53	115.099
IL10RA	1.54773	2.07376	18.0343	2.55245e-55	8.21117e-53	114.938
SLA2	1.30999	1.15832	18.0241	2.84397e-55	9.097e-53	114.83
HCLS1	1.72533	3.05644	17.9676	5.17029e-55	1.63524e-52	114.234
IGLV2-5	1.56982	0.909037	17.9595	5.62741e-55	1.76987e-52	114.15
IGLV1-36	2.35949	1.41446	17.8927	1.13966e-54	3.56442e-52	113.446
PTPN7	1.51328	1.63963	17.8656	1.51755e-54	4.7201e-52	113.161
IGLV2-18	2.20348	1.32349	17.8504	1.78249e-54	5.51366e-52	113
ARHGAP9	1.35143	1.4814	17.8425	1.93687e-54	5.95848e-52	112.917
PTPRC	1.95116	2.13027	17.824	2.35475e-54	7.20462e-52	112.722
NCF1	1.23338	1.17399	17.8086	2.76874e-54	8.4255e-52	112.561
IGHD3-3	1.76429	0.896721	17.7524	5.00906e-54	1.5161e-51	111.97
ADA2	1.79124	2.86569	17.736	5.95522e-54	1.79284e-51	111.797
CARD11	1.37678	1.30139	17.6869	9.99191e-54	2.9921e-51	111.281
EVI2B	1.66875	2.60433	17.6607	1.31714e-53	3.92334e-51	111.006
SLA	1.37907	1.71088	17.6298	1.8242e-53	5.4051e-51	110.681
P2RY8	1.03371	0.953413	17.5984	2.53833e-53	7.48168e-51	110.352
RHOH	1.11794	0.805513	17.5322	5.09654e-53	1.49438e-50	109.656
CD3G	1.30488	1.05147	17.5272	5.37157e-53	1.56686e-50	109.604
IRF8	1.64515	1.95499	17.5244	5.53474e-53	1.60613e-50	109.574
APBB1IP	1.52006	1.99797	17.4711	9.69473e-53	2.79889e-50	109.015
CD180	1.08236	1.04551	17.4611	1.07664e-52	3.09244e-50	108.911
IGLV9-49	2.48884	1.45226	17.4461	1.26129e-52	3.60441e-50	108.753
IGKV1OR2-108	1.7562	1.03093	17.4329	1.44838e-52	4.11816e-50	108.615
IGKV1D-8	1.68599	0.979748	17.3976	2.09759e-52	5.93407e-50	108.246
TNFRSF1B	1.5633	3.67519	17.3972	2.10827e-52	5.93447e-50	108.241
RASSF5	1.35994	1.86665	17.3888	2.30232e-52	6.44845e-50	108.153
NCF4	1.32163	2.24032	17.3846	2.40517e-52	6.70316e-50	108.109
CD8A	2.28078	2.53095	17.3774	2.59534e-52	7.19754e-50	108.033
CSF2RB	1.40704	1.65196	17.3752	2.65674e-52	7.3317e-50	108.01
MYO1G	1.13498	1.26752	17.367	2.89516e-52	7.95069e-50	107.924
SIGLEC10	1.24106	1.23958	17.3601	3.11314e-52	8.5078e-50	107.852
TRAV13-1	1.24027	0.92739	17.3248	4.50746e-52	1.22588e-49	107.483
GIMAP4	1.76315	3.33665	17.2534	9.53057e-52	2.56719e-49	106.736
MFNG	1.27754	1.97904	17.2233	1.30789e-51	3.50621e-49	106.421
IL32	1.88077	2.96257	17.216	1.41175e-51	3.76671e-49	106.345
TRBV9	1.3119	0.98331	17.1924	1.8069e-51	4.79825e-49	106.099
PLEK	1.85931	2.95234	17.1798	2.06325e-51	5.45328e-49	105.966
TRBV19	1.34203	1.01429	17.1709	2.26388e-51	5.95559e-49	105.874
IGLV3-27	2.48854	1.52396	17.1671	2.35599e-51	6.16909e-49	105.834
TRBV5-1	1.20075	0.855717	17.1238	3.70934e-51	9.66781e-49	105.381
IGKV2D-29	2.5857	1.62395	17.1173	3.96833e-51	1.02952e-48	105.314
NCF1B	1.02247	0.884524	17.1078	4.38395e-51	1.13212e-48	105.215
ABI3	1.391	2.45652	17.073	6.31367e-51	1.62302e-48	104.851
SCIMP	1.02799	0.947556	17.0339	9.50567e-51	2.41054e-48	104.443
ITGB2	1.89072	3.72038	17.0254	1.03858e-50	2.62193e-48	104.355
APOL3	1.68532	2.26685	17.0168	1.13626e-50	2.85572e-48	104.265
ITK	1.04204	0.864012	17.0028	1.31601e-50	3.29278e-48	104.119
CYTH4	1.24519	1.95727	17.0015	1.33384e-50	3.32262e-48	104.106
PDCD1	1.72573	1.57223	16.9183	3.1798e-50	7.88604e-48	103.239
CCR7	1.71893	1.50841	16.907	3.58014e-50	8.83996e-48	103.121
SELL	2.00704	2.42418	16.9018	3.77847e-50	9.28894e-48	103.067
SPN	1.34323	1.37952	16.8884	4.34801e-50	1.06354e-47	102.927
CD72	1.38299	1.61469	16.888	4.36394e-50	1.06354e-47	102.924
MYO1F	1.21662	1.85581	16.8833	4.58696e-50	1.11307e-47	102.874
CD48	1.39928	1.41986	16.8782	4.8333e-50	1.16781e-47	102.822
CCL5	2.49961	4.5383	16.8355	7.55353e-50	1.81727e-47	102.377
CD19	1.51982	0.883724	16.8177	9.08663e-50	2.17681e-47	102.193
TRAV12-2	1.16547	0.90932	16.8119	9.65307e-50	2.30271e-47	102.132
TRBD1	2.38861	2.2874	16.8058	1.02915e-49	2.44463e-47	102.068
IGHV3-20	2.23397	1.34671	16.8	1.09336e-49	2.58626e-47	102.008
AOAH	1.45373	1.70985	16.7929	1.17729e-49	2.77314e-47	101.934
TRAF3IP3	1.03257	0.842969	16.7648	1.57802e-49	3.68622e-47	101.642
RAC2	2.07267	3.92221	16.7381	2.08366e-49	4.84727e-47	101.365
EBI3	1.39305	1.68674	16.7132	2.70057e-49	6.2309e-47	101.107
SH2D1A	1.29192	1.01988	16.7047	2.95225e-49	6.7838e-47	101.018
TRAV8-3	1.08719	0.764469	16.6967	3.20839e-49	7.34238e-47	100.935
HCK	1.44539	2.62806	16.6893	3.46566e-49	7.89904e-47	100.858
IGHD3-9	1.35072	0.706483	16.6055	8.28818e-49	1.87389e-46	99.9889
IGHV4-80	1.16924	0.631706	16.6037	8.44469e-49	1.90164e-46	99.9702
NAPSB	1.76856	2.23075	16.5922	9.51204e-49	2.13346e-46	99.8516
DOCK2	1.21149	1.47706	16.5841	1.03487e-48	2.3119e-46	99.7675
CCL19	3.01405	3.28611	16.5819	1.05892e-48	2.35628e-46	99.7447
IGHV1OR15-2	1.36124	0.723224	16.5638	1.27865e-48	2.8229e-46	99.5567
LCP1	1.97484	4.21274	16.5626	1.29489e-48	2.8476e-46	99.5441
DOK2	1.46962	2.4826	16.544	1.57123e-48	3.44185e-46	99.3513
CD96	1.2226	1.124	16.5384	1.66431e-48	3.63161e-46	99.2939
TNFAIP8L2	1.33176	2.05307	16.5233	1.94636e-48	4.21438e-46	99.1379
FMNL1	1.2826	2.03466	16.5198	2.0193e-48	4.35558e-46	99.1012
IGHV3OR16-9	1.13824	0.584231	16.4879	2.8136e-48	5.95479e-46	98.7705
CD74	2.29391	8.33796	16.4697	3.39853e-48	7.1658e-46	98.5823
FGD3	1.11157	1.44676	16.4519	4.08732e-48	8.58596e-46	98.3983
CD4	1.70467	3.70803	16.4451	4.3853e-48	9.17767e-46	98.3282
GZMA	2.11878	2.73395	16.4367	4.78343e-48	9.937e-46	98.2415
NKG7	2.49026	3.56638	16.4232	5.50438e-48	1.13927e-45	98.1016
LILRB1	1.23191	1.31686	16.3972	7.20513e-48	1.48581e-45	97.8332
HLA-DMB	1.6224	2.74792	16.3889	7.85675e-48	1.61428e-45	97.7469
IGHJ1	1.55063	0.85461	16.3632	1.02531e-47	2.09898e-45	97.4816
AKNA	1.1899	2.27382	16.341	1.28956e-47	2.62087e-45	97.253
ADAMDEC1	1.76597	1.54137	16.3287	1.46555e-47	2.96785e-45	97.1255
IL12RB1	1.26298	1.40271	16.314	1.7057e-47	3.42948e-45	96.9742
TRAV12-3	1.00579	0.721831	16.3072	1.83016e-47	3.65364e-45	96.904
TRAV21	1.20949	0.903621	16.2981	2.01102e-47	4.00051e-45	96.8101
IGHV5-10-1	3.37233	2.42436	16.2886	2.21888e-47	4.38304e-45	96.7121
DENND1C	1.23792	1.65505	16.2857	2.28613e-47	4.50009e-45	96.6823
LILRB4	1.54142	2.03018	16.2769	2.5062e-47	4.91609e-45	96.5907
AC135068.3	1.06506	0.550231	16.2446	3.49834e-47	6.81475e-45	96.2583
LAPTM5	1.80466	4.64407	16.2367	3.79494e-47	7.34171e-45	96.1772
IGHV3-71	1.02598	0.533771	16.236	3.82584e-47	7.37614e-45	96.1691
JSRP1	1.07916	0.658428	16.231	4.02827e-47	7.73991e-45	96.1177
GBP5	1.76566	1.74616	16.1945	5.8751e-47	1.12119e-44	95.7415
IGLV2-28	1.80925	1.15375	16.1909	6.09424e-47	1.15908e-44	95.705
HLA-DQA1	2.19813	3.83337	16.1737	7.27891e-47	1.37973e-44	95.528
LAIR1	1.27168	1.9469	16.1697	7.58789e-47	1.43347e-44	95.4865
LSP1	1.49857	2.76487	16.1169	1.30893e-46	2.44002e-44	94.9431
SEPTIN1	1.16822	1.61018	16.1161	1.31913e-46	2.45093e-44	94.9354
PSTPIP1	1.13249	1.26037	16.0766	1.98387e-46	3.64986e-44	94.5287
CD86	1.27578	1.90777	16.065	2.23543e-46	4.09928e-44	94.4097
TRBV20-1	1.64724	1.62482	16.0631	2.27914e-46	4.16587e-44	94.3904
RCSD1	1.27761	1.59303	16.0187	3.60372e-46	6.54448e-44	93.9337
GIMAP6	1.30186	2.14248	15.9564	6.84282e-46	1.23471e-43	93.2947
ARHGAP25	1.23816	1.74757	15.9409	8.02588e-46	1.44356e-43	93.1357
IGHV1-58	2.4858	1.4635	15.9166	1.03077e-45	1.8422e-43	92.8864
PRF1	2.02069	2.53702	15.915	1.04818e-45	1.86738e-43	92.8697
MPEG1	1.64232	2.9635	15.9125	1.07538e-45	1.9098e-43	92.8442
TRBV29-1	1.37267	1.05127	15.8907	1.34556e-45	2.3821e-43	92.6208
SLC7A7	1.14564	2.09577	15.8824	1.46544e-45	2.57811e-43	92.5357
LINC01857	1.24347	0.977769	15.8588	1.86798e-45	3.27606e-43	92.2939
SUSD3	1.32034	1.55673	15.8446	2.16061e-45	3.76581e-43	92.1488
C1QA	2.09904	6.77025	15.8425	2.20866e-45	3.83769e-43	92.1269
PTK2B	1.01542	2.16125	15.8265	2.60063e-45	4.50485e-43	91.9641
MAP4K1	1.26635	1.76083	15.8233	2.68753e-45	4.6411e-43	91.9313
HLA-DPB1	1.90386	4.97727	15.8085	3.13021e-45	5.38904e-43	91.7794
IRF1	1.5333	2.50584	15.8078	3.15302e-45	5.41175e-43	91.7722
MIR4537	1.10164	0.574765	15.7723	4.53768e-45	7.76468e-43	91.4094
SPI1	1.5612	3.69003	15.7593	5.18686e-45	8.84862e-43	91.2761
CD300LF	1.00255	1.15615	15.7464	5.91896e-45	1.00671e-42	91.1445
HLA-DOB	1.09105	0.918954	15.7369	6.52609e-45	1.10662e-42	91.0472
GIMAP7	1.68773	2.74413	15.7312	6.91905e-45	1.16974e-42	90.989
TRAV19	1.12957	0.861653	15.7102	8.58107e-45	1.44637e-42	90.7744
TRGC2	1.32536	1.15826	15.6897	1.05807e-44	1.77809e-42	90.5657
IGHV2-70D	2.02856	1.17481	15.6741	1.2417e-44	2.07431e-42	90.4062
JAK3	1.29032	2.12941	15.66	1.43395e-44	2.38838e-42	90.2628
C1QB	2.18751	6.60952	15.6572	1.47568e-44	2.45063e-42	90.2342
LY86	1.36405	2.34219	15.65	1.5885e-44	2.63023e-42	90.1608
CXCR6	1.23162	1.18504	15.6378	1.80064e-44	2.97274e-42	90.0359
GPR171	1.10308	0.878097	15.6184	2.19495e-44	3.61313e-42	89.8385
TRBV28	1.33722	1.07853	15.5923	2.8671e-44	4.7058e-42	89.5724
LAG3	1.95218	2.1292	15.591	2.90531e-44	4.75466e-42	89.5592
CXCL9	2.81626	4.05881	15.5878	3.00374e-44	4.89234e-42	89.526
TRBV27	1.26835	1.03412	15.5877	3.00682e-44	4.89234e-42	89.5249
TMEM176B	1.73574	4.37446	15.5819	3.1883e-44	5.17267e-42	89.4665
IGKV5-2	1.81797	1.00142	15.5735	3.47552e-44	5.62246e-42	89.3806
CD8B	1.17138	0.929496	15.5556	4.17408e-44	6.69482e-42	89.1981
HLA-DRA	2.31	8.49197	15.5173	6.16742e-44	9.83589e-42	88.8091
TRBJ2-7	1.35046	1.03725	15.511	6.57821e-44	1.04614e-41	88.7448
SLAMF8	1.14853	1.35045	15.508	6.78535e-44	1.07302e-41	88.714
UCP2	1.61953	4.418	15.5069	6.86407e-44	1.08243e-41	88.7025
IGLC7	2.25975	1.46762	15.5026	7.17029e-44	1.12756e-41	88.659
CCDC88B	1.02712	1.52034	15.4835	8.71026e-44	1.36591e-41	88.4651
IGHV5-78	1.13925	0.610134	15.4678	1.0224e-43	1.59441e-41	88.3054
RNASE6	1.48403	3.68207	15.4355	1.42053e-43	2.19702e-41	87.9778
NFAM1	1.05197	1.45615	15.431	1.48764e-43	2.29451e-41	87.9318
C1orf162	1.24491	2.35055	15.423	1.6146e-43	2.48353e-41	87.8502
SLAMF7	1.94305	2.5888	15.4004	2.03182e-43	3.11677e-41	87.6212
HLA-DPA1	2.11804	5.30465	15.3998	2.04578e-43	3.12965e-41	87.6143
TRAV12-1	1.06296	0.757467	15.3667	2.86477e-43	4.37067e-41	87.2788
IGHV3OR16-13	1.00661	0.521589	15.353	3.29193e-43	5.0088e-41	87.1404
AIF1	1.6261	3.91367	15.3415	3.7015e-43	5.6168e-41	87.0235
C1QC	2.00144	6.67806	15.3321	4.07145e-43	6.12862e-41	86.9286
TMEM176A	1.4397	2.82412	15.2889	6.32167e-43	9.49043e-41	86.4903
LAT2	1.03791	1.63495	15.2771	7.12087e-43	1.06618e-40	86.3716
FGR	1.17108	1.77806	15.2682	7.8003e-43	1.16481e-40	86.2808
HLA-DOA	1.94335	2.88272	15.2248	1.21181e-42	1.78124e-40	85.8419
CCR5	1.43873	1.74572	15.1997	1.56233e-42	2.29048e-40	85.5888
IGLC6	1.03539	0.722572	15.1787	1.93461e-42	2.8289e-40	85.3759
LINC01871	1.44187	1.41386	15.1592	2.35578e-42	3.42696e-40	85.1797
ALOX5	1.2202	1.85717	15.1572	2.40421e-42	3.47943e-40	85.1594
XCL2	1.18135	1.03276	15.1052	4.07161e-42	5.83256e-40	84.6345
MS4A1	1.73794	1.00706	15.0859	4.94942e-42	7.07202e-40	84.4401
CTSW	1.70541	2.22733	15.0689	5.88313e-42	8.38488e-40	84.2679
GZMK	1.28657	1.07425	15.0376	8.06825e-42	1.14413e-39	83.9532
IGHV3-62	1.0859	0.569882	15.0143	1.02138e-41	1.44112e-39	83.7183
HLA-DRB1	2.12335	7.86436	15.0076	1.0923e-41	1.53734e-39	83.6515
ZAP70	1.33178	1.34461	15.0017	1.16039e-41	1.62705e-39	83.5912
PTAFR	1.22828	2.01394	15.0015	1.16183e-41	1.62705e-39	83.59
PLAAT4	2.09876	3.9218	14.9972	1.21328e-41	1.69489e-39	83.5468
TRBV4-2	1.22714	0.91531	14.9718	1.56902e-41	2.16497e-39	83.2907
HAVCR2	1.39825	2.37834	14.9539	1.87927e-41	2.58673e-39	83.1109
TRBJ2-1	1.17164	0.86639	14.9386	2.1938e-41	2.99768e-39	82.9568
IL18BP	1.37945	2.52519	14.9324	2.33422e-41	3.18183e-39	82.895
LST1	1.26028	2.27923	14.9198	2.65183e-41	3.60604e-39	82.7679
ATP2A3	1.50535	2.41133	14.9133	2.82957e-41	3.83847e-39	82.7033
IGKV2D-40	2.27982	1.32895	14.9098	2.93236e-41	3.96835e-39	82.6677
IGKV6-21	2.02199	1.10893	14.8994	3.25563e-41	4.39525e-39	82.5636
BTK	1.08174	1.57036	14.8872	3.68061e-41	4.95711e-39	82.4413
PIK3AP1	1.34219	2.07842	14.8705	4.35688e-41	5.82612e-39	82.2733
DOCK8	1.1001	1.55677	14.8677	4.48182e-41	5.97898e-39	82.2452
IGKV1D-16	1.83567	1.07527	14.8604	4.81983e-41	6.39958e-39	82.1727
IGKV2-28	1.60904	0.813271	14.8365	6.13594e-41	8.1088e-39	81.9322
IGLV4-60	2.06181	1.26413	14.8027	8.61979e-41	1.13646e-38	81.5937
TMC8	1.35334	2.02735	14.796	9.21618e-41	1.21225e-38	81.527
TRBJ1-5	1.40727	1.09822	14.7474	1.50227e-40	1.96682e-38	81.0404
CCL4	1.62874	2.26212	14.7352	1.6974e-40	2.21714e-38	80.9187
VPREB3	1.5862	1.23233	14.7265	1.85286e-40	2.4146e-38	80.8314
CTSS	1.67302	4.38638	14.7055	2.28843e-40	2.96847e-38	80.6211
IGLV3-16	1.26668	0.68467	14.6981	2.4645e-40	3.18951e-38	80.5473
IGHD	1.94966	1.31168	14.6828	2.87329e-40	3.71003e-38	80.3945
GZMB	1.87054	2.37941	14.671	3.23177e-40	4.15386e-38	80.2774
IL4I1	1.63136	2.54614	14.6646	3.44823e-40	4.42199e-38	80.2128
IGHD6-25	1.17657	0.550404	14.6582	3.6746e-40	4.6909e-38	80.1495
TMSB4X	1.56245	7.91696	14.6343	4.67034e-40	5.93513e-38	79.9106
SIGLEC14	1.03099	1.15307	14.6319	4.78337e-40	6.06508e-38	79.8868
CD84	1.06352	1.32126	14.6316	4.79941e-40	6.07173e-38	79.8835
SAMSN1	1.03516	1.16152	14.5951	6.91248e-40	8.62865e-38	79.5201
LGALS2	1.28973	1.46525	14.5824	7.85033e-40	9.75607e-38	79.3934
CALHM6	1.22963	1.08429	14.5691	8.97022e-40	1.11233e-37	79.2606
DOK3	1.04696	1.86862	14.5478	1.10962e-39	1.36692e-37	79.0487
PRDM1	1.03833	1.46008	14.5466	1.12258e-39	1.37987e-37	79.0372
GIMAP8	1.06563	1.73991	14.5239	1.40919e-39	1.72463e-37	78.8107
LILRB2	1.23635	1.82554	14.4871	2.03417e-39	2.46275e-37	78.4451
OR2I1P	1.72445	1.77624	14.4763	2.26669e-39	2.73836e-37	78.3374
CYBB	1.77161	3.13696	14.4718	2.36981e-39	2.85681e-37	78.2931
TRBJ2-3	1.17305	0.87065	14.4616	2.62464e-39	3.15725e-37	78.1913
PRKCB	1.15081	1.13189	14.4574	2.73524e-39	3.28328e-37	78.1502
IGLV10-54	1.54754	0.942825	14.4358	3.39199e-39	4.03719e-37	77.9359
CD69	1.11518	0.995638	14.4179	4.05557e-39	4.80667e-37	77.758
HLA-DMA	1.63996	4.57635	14.3703	6.5162e-39	7.64256e-37	77.2858
CXCR4	1.6217	4.09638	14.3639	6.94237e-39	8.12546e-37	77.2227
DEF6	1.2939	2.72755	14.3393	8.87033e-39	1.03604e-36	76.9786
TYROBP	1.57938	5.57822	14.3208	1.06584e-38	1.23975e-36	76.7957
CXCR2P1	1.44335	1.29808	14.2943	1.38628e-38	1.59925e-36	76.534
PSMB9	1.55872	3.88628	14.2687	1.78777e-38	2.04982e-36	76.2807
IL7R	1.35664	1.4123	14.2504	2.14433e-38	2.44867e-36	76.0996
LYZ	2.27729	4.62637	14.241	2.35358e-38	2.68218e-36	76.0069
IGKV1D-12	1.20318	0.647079	14.1458	6.03737e-38	6.79772e-36	75.0689
MS4A6A	1.3493	2.50237	14.1407	6.35041e-38	7.1217e-36	75.0186
PPP1R16B	1.23405	1.66879	14.1357	6.6723e-38	7.4678e-36	74.9693
IGSF6	1.19711	1.96906	14.1316	6.94755e-38	7.76044e-36	74.9291
FASLG	1.0253	0.912767	14.0906	1.04225e-37	1.15276e-35	74.5253
SOCS1	1.05726	1.52632	14.0792	1.16633e-37	1.28747e-35	74.4133
IGHV1OR15-9	1.05044	0.580729	14.0701	1.27592e-37	1.40293e-35	74.3239
VSIR	1.18736	2.73506	14.0664	1.32344e-37	1.45235e-35	74.2875
CD300A	1.08082	1.99372	14.0443	1.64658e-37	1.80346e-35	74.0699
LRRC25	1.12086	2.07882	14.0401	1.71501e-37	1.8675e-35	74.0294
PILRA	1.10258	2.12022	14.0224	2.04361e-37	2.22103e-35	73.8549
CLEC10A	1.23311	1.43683	13.9574	3.87449e-37	4.1866e-35	73.218
TAF5LP1	1.03516	1.02334	13.9498	4.17736e-37	4.49661e-35	73.143
HLA-DQB1	1.86411	3.91395	13.9341	4.87441e-37	5.22695e-35	72.9894
CIITA	1.09101	1.29743	13.8798	8.31081e-37	8.81118e-35	72.4582
IGKV2D-28	1.17089	0.612043	13.8242	1.43348e-36	1.51408e-34	71.9155
GBP4	1.9585	2.97671	13.8009	1.80034e-36	1.89093e-34	71.6887
NLRC5	1.08022	2.25333	13.7858	2.08837e-36	2.16917e-34	71.541
NCF2	1.18395	2.33234	13.7782	2.24847e-36	2.33117e-34	71.4674
BTG2	1.1856	3.83581	13.7394	3.28798e-36	3.39639e-34	71.0891
GZMH	1.67701	2.01296	13.7263	3.73595e-36	3.85207e-34	70.962
TRBJ1-6	1.35579	1.1266	13.6941	5.12072e-36	5.26061e-34	70.6481
GMFG	1.3944	3.44434	13.6798	5.88666e-36	6.01454e-34	70.5094
IGHV3-64	1.49488	0.852035	13.6347	9.13992e-36	9.23788e-34	70.0714
CST7	1.90739	3.25017	13.6331	9.27698e-36	9.35961e-34	70.0566
SLCO2B1	1.16919	2.05805	13.6309	9.47968e-36	9.54701e-34	70.0351
SECTM1	1.37393	2.40967	13.6129	1.13029e-35	1.13426e-33	69.86
ARHGDIB	1.41543	5.61978	13.5972	1.31696e-35	1.31689e-33	69.7079
IGKV1-33	1.21543	0.65146	13.594	1.3578e-35	1.35532e-33	69.6775
MNDA	1.18569	1.88632	13.5861	1.46637e-35	1.46111e-33	69.6009
TRBV6-5	1.09415	0.93097	13.58	1.5573e-35	1.54896e-33	69.541
CSF1R	1.41876	3.33585	13.5699	1.71667e-35	1.70447e-33	69.4441
SEPTIN6	1.13366	2.97971	13.5631	1.83562e-35	1.81936e-33	69.3774
GCH1	1.1049	1.93366	13.4831	3.99228e-35	3.90875e-33	68.6041
SIGLEC1	1.11398	1.83704	13.4581	5.08497e-35	4.95275e-33	68.3633
XBP1	1.0128	5.49439	13.4436	5.85223e-35	5.6804e-33	68.2234
CMKLR1	1.1188	2.00374	13.2948	2.46744e-34	2.33461e-32	66.7914
CD40	1.28457	2.71672	13.2442	4.01605e-34	3.76192e-32	66.3067
RASSF4	1.04758	2.13933	13.2397	4.19546e-34	3.91695e-32	66.2632
CD79B	1.43124	1.58021	13.2278	4.70428e-34	4.38472e-32	66.1493
C3	2.02944	3.59955	13.1951	6.44218e-34	5.95526e-32	65.8365
IDO1	1.69901	1.7472	13.1806	7.40847e-34	6.8261e-32	65.6974
TRBJ1-4	1.15808	0.853317	13.1482	1.01076e-33	9.26374e-32	65.3883
CCL4L2	1.30517	1.70583	13.1048	1.53203e-33	1.38664e-31	64.9745
HK3	1.03779	1.54424	13.0992	1.61782e-33	1.46193e-31	64.9203
LGALS9	1.23303	2.85281	13.0301	3.1335e-33	2.8135e-31	64.2625
IGKV1D-13	1.54872	0.888161	12.9893	4.62622e-33	4.14058e-31	63.8749
TOX	1.01784	1.15419	12.9776	5.17508e-33	4.62447e-31	63.7634
HSD11B1	1.05358	1.11248	12.9351	7.75589e-33	6.87611e-31	63.3609
MS4A4A	1.0849	2.14888	12.9271	8.3755e-33	7.39053e-31	63.2844
APOL1	1.74112	4.31864	12.91	9.85397e-33	8.65443e-31	63.1227
SLAMF1	1.24736	1.01572	12.9044	1.03939e-32	9.11444e-31	63.0696
HLA-DQB2	1.76053	2.67348	12.8897	1.1953e-32	1.04328e-30	62.9306
GPR183	1.25721	1.95136	12.8848	1.25256e-32	1.08988e-30	62.884
LYN	1.03143	2.38182	12.8813	1.29451e-32	1.12465e-30	62.8513
IL18	1.16213	1.6815	12.7923	3.01311e-32	2.57404e-30	62.0109
CCND2	1.13259	1.78277	12.765	3.90448e-32	3.30046e-30	61.7531
GIMAP2	1.15966	2.16199	12.7502	4.48893e-32	3.78881e-30	61.6143
TNFAIP2	1.13582	3.14976	12.723	5.80703e-32	4.87937e-30	61.3582
SERPINA1	1.54155	2.88787	12.7052	6.87603e-32	5.76041e-30	61.1902
PSMB10	1.08095	3.35032	12.6695	9.6315e-32	8.02107e-30	60.855
SLC15A3	1.2556	2.6822	12.6262	1.44825e-31	1.19724e-29	60.4493
ITM2A	1.52833	2.55088	12.5821	2.19432e-31	1.80341e-29	60.036
GBP1	1.8128	3.52148	12.5553	2.82255e-31	2.30961e-29	59.7857
SYK	1.22672	2.36625	12.5439	3.14243e-31	2.56763e-29	59.6789
FYB1	1.21653	2.06657	12.5228	3.82806e-31	3.11428e-29	59.4826
FCGR3A	1.70141	4.12039	12.4984	4.81436e-31	3.89977e-29	59.2546
ALOX5AP	1.25856	2.44679	12.4945	4.99418e-31	4.03961e-29	59.2182
FBP1	1.09126	1.58476	12.4922	5.10191e-31	4.12084e-29	59.197
APOL6	1.24544	2.8871	12.4801	5.71316e-31	4.60134e-29	59.0844
SEL1L3	1.38611	2.35656	12.453	7.3696e-31	5.91849e-29	58.8313
FPR3	1.22854	2.571	12.4364	8.60756e-31	6.90285e-29	58.6768
DENND2D	1.27791	1.86697	12.4345	8.7609e-31	7.01582e-29	58.6593
HLA-DRB6	1.91361	3.84059	12.4193	1.00929e-30	8.05957e-29	58.5185
GNLY	1.203	1.40592	12.3906	1.31992e-30	1.04954e-28	58.2517
HLA-DRB5	1.89149	6.12193	12.3392	2.13197e-30	1.67865e-28	57.775
PYHIN1	1.06499	1.12804	12.3354	2.20873e-30	1.73424e-28	57.7398
ACSL5	1.07796	1.6524	12.3206	2.53662e-30	1.98615e-28	57.6022
IGKV1D-33	1.09374	0.615656	12.2849	3.53552e-30	2.75677e-28	57.2721
SRGN	1.44416	5.5427	12.188	8.68925e-30	6.61053e-28	56.378
VCAM1	1.23859	2.05132	12.1765	9.66729e-30	7.33476e-28	56.272
IGHV1-12	1.16258	0.653482	12.1698	1.02788e-29	7.77774e-28	56.211
TRIM22	1.29489	2.64182	12.1509	1.22503e-29	9.23236e-28	56.0366
HCP5	1.20862	1.76204	12.1425	1.32417e-29	9.96618e-28	55.9592
HLA-B	1.59523	8.86498	12.0268	3.84794e-29	2.817e-27	54.8988
CD14	1.3844	5.45587	12.0231	3.98194e-29	2.91132e-27	54.8648
IGLV5-37	1.0239	0.544434	12.0031	4.78283e-29	3.49233e-27	54.6826
CXCL12	1.3138	3.11028	11.9734	6.28265e-29	4.55205e-27	54.4115
TCL1A	1.19101	0.741676	11.9641	6.84868e-29	4.94308e-27	54.3258
TOX2	1.02306	1.31238	11.8921	1.32396e-28	9.50704e-27	53.6707
BIRC3	1.2967	1.81162	11.8916	1.32955e-28	9.53501e-27	53.6665
IGKV6D-21	1.1608	0.589794	11.8341	2.24968e-28	1.59308e-26	53.1438
CR2	1.39571	0.748106	11.8252	2.43925e-28	1.72299e-26	53.0634
CXCL10	2.17489	3.91126	11.795	3.214e-28	2.25609e-26	52.7893
GZMM	1.25658	1.94354	11.7925	3.28546e-28	2.30338e-26	52.7674
GBP2	1.41288	3.50019	11.7761	3.81604e-28	2.66541e-26	52.6187
VOPP1	1.01049	2.3814	11.7711	3.9925e-28	2.7852e-26	52.5737
C1S	1.44562	4.47696	11.7597	4.42921e-28	3.08603e-26	52.4706
EPSTI1	1.1275	1.85027	11.7539	4.66887e-28	3.24899e-26	52.4182
C3AR1	1.00644	2.21182	11.672	9.81927e-28	6.7911e-26	51.6795
FCER1G	1.59488	5.23855	11.6645	1.05086e-27	7.24115e-26	51.6121
ETV7	1.17802	1.63663	11.6477	1.22401e-27	8.38298e-26	51.4606
HLA-F	1.29034	4.09888	11.6284	1.4573e-27	9.93238e-26	51.2872
IGHV1-69-2	1.89999	1.16801	11.5638	2.61038e-27	1.76419e-25	50.7081
HLA-E	1.02718	8.34734	11.5463	3.05607e-27	2.05553e-25	50.5515
HLA-DQA2	2.00703	3.3629	11.5439	3.12274e-27	2.09786e-25	50.5301
DUSP2	1.03002	2.66557	11.5174	3.96449e-27	2.6507e-25	50.293
PLA2G7	1.17823	2.04754	11.5109	4.2037e-27	2.80398e-25	50.2348
TAP1	1.2991	5.01709	11.4817	5.4655e-27	3.6199e-25	49.974
SERPING1	1.371	4.79836	11.4733	5.89308e-27	3.89393e-25	49.8992
IGHV7-4-1	2.09383	1.34234	11.3756	1.41353e-26	9.22102e-25	49.0301
UBA7	1.14394	3.24014	11.3742	1.43114e-26	9.3251e-25	49.0178
TNFSF13B	1.36009	2.29927	11.3708	1.47534e-26	9.60196e-25	48.9876
TNFSF10	1.23259	2.4701	11.3624	1.59027e-26	1.03261e-24	48.9131
CCL8	1.28015	1.99408	11.3247	2.22571e-26	1.43201e-24	48.5792
UBE2L6	1.15424	5.38841	11.318	2.36397e-26	1.51923e-24	48.5194
TMSB4XP8	1.28196	2.83702	11.1607	9.54628e-26	5.93186e-24	47.1332
CCR1	1.03307	2.46859	11.1108	1.4831e-25	9.15506e-24	46.6958
LCP2	1.1079	2.52099	11.1052	1.55866e-25	9.57947e-24	46.6464
FCER2	1.09274	0.63086	11.0547	2.43222e-25	1.48189e-23	46.2046
SAMHD1	1.05079	2.8814	11.0404	2.75671e-25	1.67597e-23	46.0803
STAT1	1.18954	5.22349	11.0257	3.13803e-25	1.90163e-23	45.9517
CCL2	1.28408	3.49575	11.011	3.56925e-25	2.16063e-23	45.8238
APOBEC3G	1.04391	2.1537	11.0054	3.74856e-25	2.2643e-23	45.7752
GBP1P1	1.07099	1.25586	10.9394	6.68611e-25	4.00434e-23	45.2007
VSIG4	1.30259	3.20516	10.9383	6.74997e-25	4.03829e-23	45.1913
CD163	1.28708	2.88432	10.9258	7.52388e-25	4.49175e-23	45.0835
C1R	1.23406	4.3928	10.8836	1.08769e-24	6.44565e-23	44.7177
C2	1.18908	2.1942	10.8026	2.20006e-24	1.28749e-22	44.0185
FGL2	1.38807	2.25847	10.768	2.97024e-24	1.72387e-22	43.7206
CXCL11	1.35377	1.77241	10.7187	4.55068e-24	2.62221e-22	43.2973
B2M	1.15733	8.634	10.7064	5.06054e-24	2.91004e-22	43.1919
HLA-C	1.24216	8.79202	10.6954	5.56662e-24	3.1978e-22	43.0973
C7	1.39407	1.48564	10.5741	1.57997e-23	8.92152e-22	42.0622
IGLV1-41	1.22556	0.723829	10.5614	1.76149e-23	9.93653e-22	41.9543
CLU	1.75464	3.01569	10.4819	3.4765e-23	1.93205e-21	41.2798
CLIC2	1.03358	1.87105	10.3477	1.08621e-22	5.93691e-21	40.1498
FERMT3	1.24194	3.82009	10.3262	1.30369e-22	7.11179e-21	39.9688
LIMD2	1.00033	3.74137	10.2471	2.53823e-22	1.3609e-20	39.3081
TGM2	1.10827	3.29641	10.1501	5.7304e-22	3.02064e-20	38.5007
BATF	1.1534	2.90796	10.0949	9.08475e-22	4.74438e-20	38.0438
CCL21	2.45301	3.33843	10.08	1.02848e-21	5.34629e-20	37.9209
IGKV2-29	1.22581	0.671802	10.041	1.42235e-21	7.33953e-20	37.5995
RARRES1	1.11638	2.20084	10.0145	1.77225e-21	9.10333e-20	37.3814
BASP1	1.01275	3.04863	9.83016	8.10558e-21	4.05979e-19	35.8748
TYMP	1.05371	4.1597	9.67663	2.83594e-20	1.3799e-18	34.634
SKAP1	1.0307	1.54306	9.6278	4.21258e-20	2.03392e-18	34.2421
SERPINB9	1.18663	2.70482	9.61889	4.52732e-20	2.18215e-18	34.1707
FCMR	1.22452	2.6507	9.4997	1.18224e-19	5.56957e-18	33.2202
SAMD9L	1.00219	2.31786	9.48387	1.34224e-19	6.30225e-18	33.0945
SLC40A1	1.15997	2.82005	9.36673	3.41808e-19	1.57987e-17	32.1691
DEPP1	1.04896	3.58576	9.25285	8.4187e-19	3.83453e-17	31.277
MARCO	1.34258	2.00723	9.2501	8.60328e-19	3.90911e-17	31.2555
FOLR2	1.00406	3.46541	9.24965	8.63411e-19	3.91995e-17	31.252
HLA-H	1.02153	5.2156	9.08441	3.15078e-18	1.4e-16	29.9711
WARS1	1.08826	6.66736	9.07864	3.2956e-18	1.46089e-16	29.9267
FDCSP	2.08861	3.30258	8.66045	8.11732e-17	3.32834e-15	26.7589
SLC38A1	1.04293	1.84728	8.45879	3.66571e-16	1.45432e-14	25.2697
OAS2	1.05772	3.36781	8.40996	5.26103e-16	2.0683e-14	24.9129
MMP9	1.45577	3.99087	8.36458	7.35034e-16	2.86964e-14	24.5827
BST2	1.15618	6.82711	7.79815	4.28153e-14	1.51216e-12	20.5736
CHI3L1	1.2955	2.69481	7.79136	4.48969e-14	1.58468e-12	20.5269
IFI27	1.02637	4.62699	5.2773	2.02822e-07	4.32183e-06	5.52831
KRT6B	-1.18433	1.4581	-4.56487	6.43132e-06	0.000112512	2.19593
KRT14	-1.40383	2.0377	-4.52991	7.5383e-06	0.00013062	2.04371
KRT16	-1.23182	1.55356	-4.40879	1.2968e-05	0.000215738	1.52445
KRT17	-1.15236	1.72733	-4.37554	1.50177e-05	0.000247353	1.38418
KRT6A	-1.22845	1.77425	-4.27254	2.35228e-05	0.000376425	0.95584
S100A7	-1.19823	1.53745	-4.2723	2.35466e-05	0.000376698	0.954878
SPRR1B	-1.07521	1.38389	-4.1753	3.56369e-05	0.000551774	0.560123
KRT5	-1.09254	1.78965	-3.93957	9.43649e-05	0.00134018	-0.364068

## Sheet: TCGA_Unicox
Prognosis-associated DEGs in the TCGA-SKCM Cohort
Gene	HR	HR.95L	HR.95H	pvalue
CD79A	0.882243	0.825652	0.942712	0.00021212
PIM2	0.767423	0.683163	0.862075	8.15706e-06
POU2AF1	0.805582	0.713997	0.908915	0.000446499
TNFRSF17	0.775716	0.682917	0.881125	9.35533e-05
CD27	0.795359	0.717484	0.881686	1.33031e-05
HSH2D	0.700059	0.599375	0.817655	6.76171e-06
LAX1	0.666488	0.55842	0.795469	6.95473e-06
CYTIP	0.764832	0.677467	0.863462	1.47658e-05
SLAMF6	0.760211	0.677863	0.852562	2.77511e-06
LCK	0.799868	0.723892	0.883819	1.15824e-05
SPOCK2	0.795464	0.714996	0.884988	2.60655e-05
SASH3	0.810243	0.733565	0.894936	3.34924e-05
DERL3	0.674089	0.54459	0.834381	0.000290629
PLA2G2D	0.811343	0.745917	0.882508	1.09568e-06
CD5	0.797831	0.710517	0.895875	0.000133813
CD3E	0.839542	0.775809	0.90851	1.41218e-05
CD6	0.763916	0.668143	0.873417	8.14083e-05
IKZF3	0.751663	0.665403	0.849106	4.43213e-06
VAV1	0.749072	0.658759	0.851767	1.04535e-05
ITGAL	0.77106	0.687739	0.864476	8.3522e-06
CD3D	0.833464	0.772387	0.89937	2.71347e-06
SIT1	0.781179	0.700964	0.870574	7.9238e-06
PTPN6	0.795446	0.716355	0.883269	1.84397e-05
CCDC69	0.804418	0.710864	0.910284	0.000560429
CORO1A	0.817977	0.74881	0.893533	8.30043e-06
TAGAP	0.705456	0.603002	0.825316	1.31317e-05
IKZF1	0.740703	0.638452	0.859329	7.48933e-05
C16orf54	0.722915	0.625585	0.835388	1.09373e-05
CCR2	0.678062	0.571078	0.805088	9.22413e-06
CD52	0.880646	0.814952	0.951636	0.00131257
CD7	0.793689	0.720371	0.874468	2.97609e-06
BIN2	0.730908	0.63898	0.83606	4.8572e-06
CD2	0.818495	0.756976	0.885015	5.06099e-07
CXCR3	0.780513	0.703147	0.86639	3.2732e-06
IL21R	0.632456	0.523283	0.764406	2.14978e-06
WAS	0.787551	0.707014	0.877262	1.43059e-05
INPP5D	0.767886	0.672479	0.876829	9.54818e-05
SIRPG	0.753926	0.671108	0.846964	1.95907e-06
TIGIT	0.709813	0.620554	0.81191	5.76818e-07
LTB	0.850299	0.779206	0.927878	0.000272343
IL2RG	0.789889	0.708078	0.881152	2.35761e-05
CD37	0.816616	0.729545	0.914079	0.000428829
IL2RB	0.807347	0.731311	0.891289	2.23164e-05
CD53	0.820094	0.754397	0.891512	3.23266e-06
CD247	0.714139	0.619259	0.823555	3.67476e-06
SNX20	0.696887	0.596866	0.813668	4.91098e-06
CD38	0.70319	0.616525	0.802037	1.54382e-07
NCKAP1L	0.75945	0.670364	0.860375	1.54426e-05
S1PR4	0.763041	0.667381	0.872413	7.58561e-05
P2RY10	0.709013	0.605262	0.830547	2.04345e-05
RASAL3	0.751831	0.661313	0.854739	1.31241e-05
SP140	0.661885	0.552459	0.792986	7.61922e-06
ACAP1	0.731285	0.629979	0.848883	3.89939e-05
TBC1D10C	0.735503	0.641201	0.843674	1.14333e-05
NCF1C	0.716767	0.623582	0.823876	2.78037e-06
SELPLG	0.798579	0.719377	0.886501	2.43628e-05
CXCL13	0.84061	0.784968	0.900196	6.72903e-07
ARHGAP30	0.798235	0.714658	0.891587	6.50977e-05
IL10RA	0.764342	0.680113	0.859003	6.44445e-06
SLA2	0.686626	0.589415	0.799868	1.38605e-06
HCLS1	0.778638	0.701725	0.863981	2.41509e-06
PTPN7	0.74277	0.655671	0.841439	2.97035e-06
ARHGAP9	0.701155	0.604204	0.813664	2.92865e-06
PTPRC	0.787517	0.715521	0.866757	1.04349e-06
NCF1	0.668193	0.569972	0.78334	6.68785e-07
CARD11	0.748033	0.64751	0.864162	8.0547e-05
EVI2B	0.748329	0.672159	0.83313	1.20148e-07
SLA	0.706826	0.61721	0.809455	5.27589e-07
P2RY8	0.721564	0.597084	0.871995	0.000731037
RHOH	0.686088	0.569091	0.827138	7.83276e-05
CD3G	0.71408	0.614643	0.829604	1.07446e-05
IRF8	0.795381	0.710853	0.889961	6.50881e-05
APBB1IP	0.751189	0.665053	0.84848	4.14078e-06
CD180	0.740118	0.619812	0.883775	0.000883969
TNFRSF1B	0.788035	0.705812	0.879836	2.26526e-05
RASSF5	0.782062	0.6854	0.892356	0.00026029
NCF4	0.736069	0.645003	0.839993	5.42708e-06
CD8A	0.813927	0.751705	0.881299	3.89264e-07
CSF2RB	0.771543	0.678937	0.87678	7.01871e-05
MYO1G	0.743044	0.630826	0.875225	0.00037742
SIGLEC10	0.683558	0.584958	0.798779	1.69441e-06
GIMAP4	0.772276	0.698806	0.85347	4.05422e-07
MFNG	0.774501	0.670917	0.894078	0.000485945
IL32	0.832544	0.759976	0.912042	8.19521e-05
PLEK	0.796917	0.726995	0.873563	1.2658e-06
NCF1B	0.635992	0.521822	0.775142	7.35828e-06
ABI3	0.769278	0.678304	0.872453	4.41068e-05
ITGB2	0.817509	0.748383	0.893021	7.81966e-06
APOL3	0.744246	0.670474	0.826136	2.92172e-08
ITK	0.691509	0.576448	0.829536	7.10681e-05
CYTH4	0.717895	0.622998	0.827248	4.61211e-06
PDCD1	0.761164	0.681177	0.850543	1.45254e-06
CCR7	0.865955	0.778156	0.96366	0.00832436
SELL	0.847906	0.773091	0.929962	0.000464154
SPN	0.776136	0.678412	0.887938	0.000223391
CD72	0.686692	0.597228	0.789556	1.30816e-07
MYO1F	0.709497	0.612664	0.821636	4.56225e-06
CD48	0.756065	0.663885	0.861044	2.495e-05
CCL5	0.848564	0.794311	0.906523	1.10921e-06
CD19	0.84301	0.740385	0.95986	0.00992228
AOAH	0.762735	0.67588	0.860753	1.12876e-05
TRAF3IP3	0.674689	0.555839	0.818952	6.88653e-05
RAC2	0.861752	0.794999	0.93411	0.000298159
EBI3	0.74332	0.655677	0.842677	3.58488e-06
SH2D1A	0.693282	0.597281	0.804715	1.45758e-06
HCK	0.793712	0.709354	0.888103	5.58201e-05
NAPSB	0.826822	0.746656	0.915595	0.000257535
DOCK2	0.731232	0.629484	0.849425	4.22594e-05
CCL19	0.936471	0.885177	0.990737	0.022385
LCP1	0.837326	0.770422	0.910041	2.9332e-05
DOK2	0.780284	0.696203	0.874519	2.00036e-05
CD96	0.717246	0.616095	0.835004	1.82885e-05
TNFAIP8L2	0.757364	0.66615	0.861066	2.19012e-05
FMNL1	0.798483	0.697875	0.913596	0.00105622
CD74	0.838808	0.783352	0.89819	4.73662e-07
FGD3	0.752449	0.639538	0.885294	0.000606523
CD4	0.812599	0.737769	0.89502	2.55272e-05
GZMA	0.80686	0.743802	0.875265	2.35619e-07
NKG7	0.840924	0.785011	0.900819	7.99778e-07
LILRB1	0.687127	0.594451	0.794252	3.85017e-07
HLA-DMB	0.755044	0.680947	0.837205	9.73838e-08
AKNA	0.812128	0.705318	0.935114	0.00382267
ADAMDEC1	0.793967	0.716985	0.879214	9.25823e-06
IL12RB1	0.710929	0.617044	0.819099	2.342e-06
DENND1C	0.769789	0.665931	0.889845	0.000402776
LILRB4	0.767921	0.687497	0.857752	2.89095e-06
LAPTM5	0.826639	0.758226	0.901225	1.56343e-05
JSRP1	0.703189	0.580507	0.851799	0.000318532
GBP5	0.749554	0.67723	0.829601	2.57018e-08
HLA-DQA1	0.827624	0.77019	0.88934	2.52445e-07
LAIR1	0.741435	0.649518	0.846359	9.41764e-06
LSP1	0.834274	0.74594	0.933069	0.00150782
PSTPIP1	0.674909	0.573322	0.794495	2.3132e-06
CD86	0.706611	0.620759	0.804337	1.48474e-07
RCSD1	0.745055	0.648306	0.856244	3.37089e-05
GIMAP6	0.742097	0.65096	0.845994	8.13569e-06
ARHGAP25	0.706465	0.612604	0.814707	1.77507e-06
PRF1	0.806858	0.739606	0.880226	1.34464e-06
MPEG1	0.829816	0.75292	0.914565	0.000169968
SLC7A7	0.733814	0.636409	0.846127	2.049e-05
SUSD3	0.752847	0.65524	0.864993	6.14771e-05
C1QA	0.820656	0.762373	0.883394	1.45157e-07
PTK2B	0.693686	0.581901	0.826947	4.5157e-05
MAP4K1	0.833633	0.72987	0.952148	0.00729741
HLA-DPB1	0.792235	0.727154	0.863141	1.00882e-07
IRF1	0.734427	0.657635	0.820186	4.30605e-08
SPI1	0.79804	0.721319	0.882921	1.21709e-05
CD300LF	0.690042	0.581866	0.81833	2.00352e-05
HLA-DOB	0.665878	0.552815	0.802063	1.84255e-05
GIMAP7	0.756009	0.68163	0.838503	1.20106e-07
JAK3	0.797736	0.704205	0.90369	0.000382985
C1QB	0.836274	0.780406	0.896143	4.0135e-07
LY86	0.820219	0.727145	0.925206	0.00125982
CXCR6	0.695445	0.599198	0.807152	1.76247e-06
GPR171	0.621866	0.520081	0.743572	1.89956e-07
LAG3	0.783781	0.715011	0.859166	1.99627e-07
CXCL9	0.857849	0.811233	0.907145	7.5103e-08
TMEM176B	0.840052	0.768627	0.918115	0.000120858
CD8B	0.694751	0.591852	0.815539	8.46207e-06
HLA-DRA	0.851991	0.801775	0.905353	2.3666e-07
SLAMF8	0.726572	0.627407	0.84141	1.98721e-05
UCP2	0.852804	0.772474	0.941489	0.00160806
CCDC88B	0.661367	0.551716	0.79281	7.81336e-06
RNASE6	0.796388	0.716359	0.885358	2.51547e-05
NFAM1	0.714897	0.608666	0.839669	4.33218e-05
C1orf162	0.743924	0.649496	0.852081	1.94382e-05
SLAMF7	0.850996	0.784633	0.922972	9.82249e-05
HLA-DPA1	0.834997	0.777805	0.896395	6.31823e-07
AIF1	0.787036	0.715627	0.86557	8.02156e-07
C1QC	0.829314	0.770759	0.892318	5.45479e-07
TMEM176A	0.832971	0.746659	0.929262	0.00105867
LAT2	0.691554	0.585673	0.816578	1.36223e-05
FGR	0.774849	0.674512	0.89011	0.000311904
HLA-DOA	0.806939	0.742126	0.877412	5.1332e-07
CCR5	0.735862	0.654583	0.827232	2.80508e-07
ALOX5	0.733277	0.640268	0.839797	7.36404e-06
XCL2	0.679162	0.583196	0.790921	6.43269e-07
MS4A1	0.882338	0.794941	0.979343	0.0186641
CTSW	0.780025	0.705962	0.861857	1.0574e-06
GZMK	0.73825	0.642498	0.848271	1.85512e-05
HLA-DRB1	0.822832	0.767103	0.882609	5.04112e-08
ZAP70	0.785595	0.692098	0.891722	0.000189526
PTAFR	0.780939	0.689389	0.884645	0.00010167
HAVCR2	0.757356	0.67528	0.849409	2.04679e-06
IL18BP	0.738123	0.654259	0.832736	8.03493e-07
LST1	0.739918	0.653389	0.837907	2.06469e-06
ATP2A3	0.839048	0.75453	0.933033	0.00119732
BTK	0.77998	0.673018	0.903941	0.000960113
PIK3AP1	0.784379	0.694021	0.886501	0.000100558
DOCK8	0.746757	0.643417	0.866694	0.000121742
TMC8	0.82789	0.736786	0.93026	0.00149677
CCL4	0.752799	0.679001	0.834618	6.88435e-08
CTSS	0.8169	0.74737	0.892897	8.3518e-06
GZMB	0.82033	0.751507	0.895456	9.43057e-06
IL4I1	0.791527	0.719762	0.870449	1.42745e-06
TMSB4X	0.784646	0.713619	0.862741	5.45087e-07
SIGLEC14	0.735251	0.626375	0.863052	0.000169126
CD84	0.706821	0.60546	0.825152	1.11553e-05
SAMSN1	0.623577	0.528453	0.735825	2.23921e-08
LGALS2	0.804956	0.708934	0.913983	0.000814651
DOK3	0.852891	0.734588	0.990246	0.0367423
PRDM1	0.72747	0.620136	0.853381	9.35978e-05
GIMAP8	0.731957	0.630169	0.850186	4.41847e-05
LILRB2	0.72348	0.635625	0.823477	9.57027e-07
CYBB	0.805038	0.738275	0.877838	9.1208e-07
PRKCB	0.852552	0.739884	0.982378	0.0273972
CD69	0.694079	0.587766	0.819621	1.6705e-05
HLA-DMA	0.788965	0.720117	0.864396	3.61906e-07
CXCR4	0.868645	0.786338	0.959566	0.00556078
DEF6	0.797417	0.706827	0.899618	0.000233894
TYROBP	0.828143	0.757969	0.904814	2.99153e-05
PSMB9	0.765702	0.696143	0.842212	3.9298e-08
IL7R	0.816032	0.723203	0.920776	0.000968399
LYZ	0.87204	0.81723	0.930525	3.56434e-05
MS4A6A	0.747396	0.667201	0.837232	4.96568e-07
PPP1R16B	0.860447	0.757925	0.976837	0.0202319
IGSF6	0.754399	0.664841	0.856021	1.2365e-05
FASLG	0.673798	0.56897	0.79794	4.73574e-06
SOCS1	0.729032	0.623283	0.852723	7.73403e-05
CD300A	0.768624	0.667482	0.885092	0.000256545
LRRC25	0.75388	0.656563	0.865622	6.16737e-05
PILRA	0.694349	0.602269	0.800507	5.02584e-07
CLEC10A	0.778232	0.685361	0.883687	0.000110143
HLA-DQB1	0.822874	0.762025	0.888581	6.56767e-07
CIITA	0.696524	0.597265	0.812278	4.01631e-06
GBP4	0.783562	0.725445	0.846334	5.53316e-10
NLRC5	0.699221	0.608652	0.803267	4.30072e-07
NCF2	0.795999	0.704589	0.899267	0.000246445
BTG2	0.818665	0.722446	0.927699	0.00171046
GZMH	0.791486	0.717933	0.872576	2.61479e-06
GMFG	0.800801	0.720265	0.890342	3.99543e-05
CST7	0.839495	0.774511	0.909932	2.08101e-05
SLCO2B1	0.798048	0.704619	0.903865	0.000383759
SECTM1	0.763431	0.681904	0.854705	2.80396e-06
ARHGDIB	0.825852	0.747737	0.912127	0.000160529
MNDA	0.725708	0.640249	0.822574	5.29283e-07
CSF1R	0.793159	0.716445	0.878087	8.00775e-06
GCH1	0.673288	0.584194	0.77597	4.69893e-08
SIGLEC1	0.749795	0.657457	0.855102	1.75107e-05
XBP1	0.708162	0.611761	0.819753	3.79926e-06
CMKLR1	0.802235	0.7049	0.913011	0.000840854
CD40	0.769557	0.687452	0.861469	5.35418e-06
RASSF4	0.732925	0.636118	0.844464	1.71607e-05
C3	0.901558	0.841233	0.96621	0.00335963
IDO1	0.779305	0.707999	0.857794	3.52564e-07
CCL4L2	0.785293	0.696036	0.885996	8.62956e-05
HK3	0.711963	0.615007	0.824205	5.40482e-06
LGALS9	0.779469	0.694073	0.875373	2.57364e-05
TOX	0.768547	0.660902	0.893725	0.000627708
HSD11B1	0.737318	0.635141	0.855933	6.23125e-05
MS4A4A	0.752948	0.659342	0.859844	2.79723e-05
APOL1	0.812958	0.752061	0.878786	1.86242e-07
SLAMF1	0.811313	0.717857	0.916936	0.000811795
HLA-DQB2	0.832468	0.76679	0.903772	1.22553e-05
GPR183	0.819753	0.725763	0.925915	0.00138001
LYN	0.790063	0.690875	0.90349	0.0005759
IL18	0.761933	0.669973	0.866517	3.42504e-05
CCND2	0.791245	0.693306	0.903019	0.000514482
GIMAP2	0.702394	0.618403	0.797791	5.42794e-08
TNFAIP2	0.814746	0.725495	0.914977	0.000538144
SERPINA1	0.844612	0.772818	0.923074	0.000194499
PSMB10	0.772276	0.684076	0.871847	2.96185e-05
SLC15A3	0.836267	0.747385	0.935718	0.00181549
ITM2A	0.838373	0.758512	0.926642	0.000557122
GBP1	0.798185	0.739449	0.861587	7.46689e-09
SYK	0.891403	0.796092	0.998125	0.0463175
FCGR3A	0.811755	0.74923	0.879499	3.40106e-07
ALOX5AP	0.795133	0.713317	0.886334	3.5048e-05
FBP1	0.775164	0.679599	0.884167	0.000148318
APOL6	0.737341	0.661507	0.821868	3.73957e-08
SEL1L3	0.804723	0.729339	0.887898	1.49635e-05
FPR3	0.819953	0.735057	0.914653	0.000371278
DENND2D	0.868173	0.776612	0.970528	0.012917
HLA-DRB6	0.849398	0.791677	0.911328	5.46892e-06
GNLY	0.774123	0.681883	0.878839	7.64759e-05
HLA-DRB5	0.84338	0.787586	0.903126	1.07306e-06
PYHIN1	0.702627	0.609735	0.809671	1.07089e-06
ACSL5	0.777996	0.681225	0.888514	0.000212109
SRGN	0.753842	0.684398	0.830334	1.0007e-08
VCAM1	0.819913	0.733347	0.916697	0.000487037
TRIM22	0.733262	0.656602	0.818873	3.65537e-08
HCP5	0.737651	0.656686	0.828597	2.90379e-07
HLA-B	0.826709	0.766018	0.89221	9.99461e-07
CD14	0.830124	0.760008	0.906709	3.548e-05
CXCL12	0.878837	0.796292	0.96994	0.0102744
TCL1A	0.866776	0.756737	0.992815	0.0390117
TOX2	0.807541	0.699682	0.932027	0.00347441
BIRC3	0.7666	0.683746	0.859493	5.25027e-06
CXCL10	0.839766	0.79071	0.891866	1.2984e-08
GZMM	0.867312	0.778945	0.965705	0.00941901
GBP2	0.734022	0.670277	0.803828	2.53803e-11
VOPP1	0.838316	0.738318	0.951858	0.00650272
C1S	0.878287	0.806907	0.95598	0.0026919
EPSTI1	0.744036	0.659538	0.839359	1.53115e-06
C3AR1	0.732016	0.642371	0.834171	2.8644e-06
FCER1G	0.84217	0.777756	0.911918	2.32453e-05
ETV7	0.754711	0.66673	0.854302	8.58792e-06
HLA-F	0.807093	0.733418	0.888168	1.14264e-05
HLA-E	0.787614	0.701445	0.884367	5.37621e-05
HLA-DQA2	0.884822	0.829905	0.943372	0.000181746
DUSP2	0.849654	0.750099	0.962424	0.0103977
PLA2G7	0.861847	0.774635	0.958878	0.00630661
TAP1	0.810281	0.734654	0.893692	2.57377e-05
SERPING1	0.809286	0.734806	0.891315	1.74123e-05
UBA7	0.717712	0.644646	0.799061	1.40587e-09
TNFSF13B	0.779792	0.70745	0.859531	5.52262e-07
TNFSF10	0.798772	0.717614	0.889109	3.95636e-05
CCL8	0.726956	0.654601	0.807309	2.49837e-09
UBE2L6	0.722373	0.647553	0.805839	5.55998e-09
CCR1	0.747266	0.663064	0.842162	1.786e-06
LCP2	0.740937	0.659615	0.832285	4.30698e-07
SAMHD1	0.705356	0.622866	0.79877	3.78184e-08
STAT1	0.746891	0.674073	0.827574	2.46083e-08
CCL2	0.83572	0.758674	0.920589	0.000276211
APOBEC3G	0.687325	0.605445	0.780279	6.88862e-09
VSIG4	0.824005	0.747507	0.908332	9.85994e-05
CD163	0.822344	0.745927	0.90659	8.47164e-05
C1R	0.860324	0.782866	0.945446	0.00177598
C2	0.808348	0.725978	0.900064	0.000104408
FGL2	0.793437	0.72167	0.87234	1.72299e-06
CXCL11	0.755173	0.684334	0.833344	2.30287e-08
B2M	0.745654	0.672945	0.826219	2.06254e-08
HLA-C	0.806261	0.735144	0.884259	4.85923e-06
CLIC2	0.748788	0.664979	0.84316	1.78064e-06
FERMT3	0.840616	0.767867	0.920258	0.000170369
TGM2	0.843664	0.757918	0.93911	0.00187857
RARRES1	0.828336	0.742637	0.923926	0.000725016
BASP1	0.888578	0.794411	0.993908	0.038745
TYMP	0.852029	0.768808	0.944258	0.00226013
SKAP1	0.840662	0.750304	0.941902	0.00277492
SERPINB9	0.890057	0.809529	0.978596	0.0160782
SAMD9L	0.723342	0.646957	0.808746	1.28651e-08
SLC40A1	0.873124	0.795806	0.957954	0.00413129
MARCO	0.843476	0.775149	0.917826	7.83463e-05
FOLR2	0.875692	0.79044	0.970138	0.0110824
HLA-H	0.850971	0.769439	0.941143	0.00168706
SLC38A1	0.882004	0.799897	0.972538	0.0117853
OAS2	0.844447	0.770835	0.925088	0.000279861
MMP9	0.922414	0.863481	0.985369	0.0165067
BST2	0.85235	0.793634	0.915409	1.14913e-05
CHI3L1	0.869113	0.807694	0.935203	0.000175776
IFI27	0.889026	0.835485	0.945998	0.000205873
KRT6B	1.1339	1.07806	1.19264	1.07922e-06
KRT14	1.11747	1.07035	1.16666	4.33928e-07
KRT16	1.12828	1.07515	1.18404	9.3703e-07
KRT17	1.13847	1.08431	1.19534	1.84147e-07
KRT6A	1.12569	1.07455	1.17926	6.01661e-07
S100A7	1.12535	1.07119	1.18226	2.70469e-06
SPRR1B	1.1287	1.07141	1.18905	5.2304e-06
KRT5	1.13194	1.07974	1.18667	2.68472e-07

## Sheet: GSE22153_Unicox
Prognosis-associated DEGs in the GSE22153 cohort
Gene	HR	HR.95L	HR.95H	pvalue
CD79A	0.888384	0.804965	0.980448	0.0186505
PIM2	0.770172	0.604589	0.981105	0.0344798
POU2AF1	0.905787	0.828125	0.990731	0.0304968
CD27	0.772482	0.645824	0.923981	0.00472406
HSH2D	0.882987	0.800289	0.974231	0.0131269
LAX1	0.748748	0.614798	0.911882	0.00401205
SLAMF6	0.845519	0.748802	0.954728	0.00678013
LCK	0.721542	0.573179	0.908306	0.00545546
SPOCK2	0.680353	0.528709	0.875492	0.00275853
CD5	0.758358	0.654181	0.879124	0.000243795
CD3E	0.770358	0.663947	0.893823	0.000581861
CD6	0.780488	0.673793	0.904077	0.000951399
ITGAL	0.796109	0.676195	0.937289	0.00619103
TAGAP	0.736908	0.558448	0.972397	0.0309431
CCR2	0.738122	0.568189	0.958878	0.0229355
CD7	0.780453	0.665813	0.914832	0.00222707
BIN2	0.861623	0.745151	0.9963	0.0444317
CD2	0.765264	0.657562	0.890607	0.000546327
CXCR3	0.770268	0.654848	0.906031	0.00162489
SIRPG	0.694521	0.559163	0.862645	0.000981353
LTB	0.718047	0.558285	0.923528	0.00989347
IL2RG	0.837998	0.731178	0.960424	0.0110734
IL2RB	0.784273	0.640453	0.960389	0.0187234
CD247	0.74946	0.633046	0.887282	0.000812502
P2RY10	0.746437	0.625455	0.890822	0.00118962
TBC1D10C	0.710333	0.573837	0.879297	0.00168116
CXCL13	0.92324	0.853438	0.998751	0.0464662
ARHGAP30	0.757703	0.581149	0.987893	0.0403682
SLA2	0.711009	0.584106	0.865484	0.000673439
ARHGAP9	0.77443	0.605955	0.989747	0.0411212
CARD11	0.762515	0.619997	0.937793	0.0102184
P2RY8	0.774865	0.640894	0.936843	0.00844926
CD3G	0.752123	0.656123	0.862168	4.33907e-05
IRF8	0.764762	0.596576	0.980361	0.0343032
CD8A	0.825292	0.726877	0.937032	0.00303825
GIMAP4	0.738132	0.551524	0.98788	0.0411542
MFNG	0.710561	0.517275	0.97607	0.0349021
IL32	0.720355	0.585671	0.886011	0.00189652
APOL3	0.765922	0.637106	0.920783	0.00453408
ITK	0.779067	0.680392	0.892052	0.000302492
PDCD1	0.872533	0.783792	0.971322	0.0127142
CCR7	0.731878	0.643833	0.831962	1.81407e-06
SELL	0.803742	0.685964	0.941743	0.00688383
CD48	0.807717	0.674039	0.967906	0.0207038
CCL5	0.793431	0.660617	0.952945	0.0133001
CD19	0.793399	0.693943	0.90711	0.000707612
TRAF3IP3	0.767918	0.653159	0.902839	0.00138568
SH2D1A	0.76488	0.62159	0.9412	0.0113241
CCL19	0.700623	0.59991	0.818243	7.00999e-06
CD96	0.775411	0.678652	0.885965	0.000183711
CD74	0.634981	0.50263	0.802183	0.000139975
FGD3	0.753249	0.581282	0.976091	0.0321146
GZMA	0.766442	0.647108	0.907783	0.00206733
NKG7	0.876775	0.768838	0.999866	0.0497664
HLA-DMB	0.619487	0.455362	0.842767	0.00229418
ADAMDEC1	0.863325	0.764649	0.974736	0.017636
GBP5	0.885044	0.798736	0.980679	0.0196674
HLA-DQA1	0.789559	0.654101	0.95307	0.0138738
PSTPIP1	0.718974	0.54145	0.954702	0.0225862
RCSD1	0.706416	0.520192	0.959305	0.0260097
GIMAP6	0.73682	0.564467	0.961798	0.0246739
ARHGAP25	0.683843	0.501503	0.932478	0.0163148
PRF1	0.848241	0.727898	0.98848	0.0349976
SUSD3	0.746736	0.605656	0.920679	0.00626638
PTK2B	0.604389	0.419327	0.871125	0.00694056
MAP4K1	0.753435	0.593411	0.956614	0.020121
HLA-DPB1	0.693703	0.574853	0.837124	0.000136671
IRF1	0.72125	0.551627	0.943031	0.0169059
HLA-DOB	0.829087	0.700718	0.980972	0.0289768
GIMAP7	0.709307	0.556826	0.903544	0.00541368
CXCR6	0.772121	0.667015	0.893788	0.000532269
GPR171	0.720881	0.613164	0.847522	7.38696e-05
CXCL9	0.837377	0.74979	0.935196	0.00164087
HLA-DRA	0.715167	0.5784	0.884274	0.00196373
SLAMF7	0.822439	0.694054	0.974572	0.0239828
HLA-DPA1	0.697168	0.554341	0.876794	0.0020417
HLA-DOA	0.715843	0.604801	0.847273	0.000101477
MS4A1	0.843224	0.711611	0.999179	0.0489018
CTSW	0.781029	0.681095	0.895627	0.000403174
GZMK	0.734371	0.629871	0.856208	8.07442e-05
ZAP70	0.724702	0.561043	0.9361	0.0136787
ATP2A3	0.615908	0.43669	0.868678	0.00573832
LGALS2	0.628615	0.506734	0.77981	2.42593e-05
PRDM1	0.712855	0.520905	0.975537	0.0344552
CD69	0.684828	0.572629	0.819011	3.36895e-05
HLA-DMA	0.70982	0.538482	0.935676	0.0150299
DEF6	0.746517	0.575619	0.968153	0.0275267
PSMB9	0.686307	0.516971	0.911111	0.00921675
PPP1R16B	0.74244	0.611291	0.901728	0.00267291
FASLG	0.838477	0.738088	0.952521	0.00677769
SOCS1	0.766708	0.616174	0.954019	0.0172166
CLEC10A	0.729966	0.570038	0.934762	0.012608
HLA-DQB1	0.840065	0.725853	0.972249	0.0194171
CIITA	0.751512	0.624226	0.904753	0.00255204
GBP4	0.771835	0.628916	0.94723	0.0131803
BTG2	0.568744	0.403884	0.800897	0.0012326
GZMH	0.871476	0.782153	0.971	0.0126546
MNDA	0.719309	0.530624	0.975087	0.0337963
XBP1	0.65513	0.447997	0.958032	0.0291779
CD40	0.765515	0.602212	0.973099	0.0290569
C3	0.736536	0.619206	0.876098	0.00055218
TOX	0.723427	0.567075	0.922888	0.00916436
HSD11B1	0.823761	0.697665	0.972648	0.0221883
SLAMF1	0.876797	0.785963	0.97813	0.0184603
HLA-DQB2	0.822596	0.747043	0.905791	7.10099e-05
IL18	16.5815	2.38811	115.131	0.00450527
CCND2	0.696483	0.544017	0.891678	0.00411133
TNFAIP2	0.718302	0.533415	0.967272	0.0293224
ITM2A	0.680413	0.542861	0.852819	0.000832925
GBP1	0.8062	0.671353	0.968133	0.0210688
DENND2D	0.765636	0.621963	0.942497	0.0117863
GNLY	0.845687	0.743	0.962566	0.0111614
PYHIN1	0.839317	0.75964	0.927351	0.00057736
VCAM1	0.756958	0.575417	0.995775	0.0465659
TRIM22	0.684793	0.531511	0.882279	0.00340337
HCP5	0.695225	0.560719	0.861996	0.00092083
HLA-B	0.703302	0.542175	0.912313	0.0080194
CXCL12	0.816429	0.679163	0.981437	0.0308137
CXCL10	0.867915	0.761103	0.989716	0.0344946
GBP2	0.737474	0.601357	0.904401	0.00344274
C1S	0.68581	0.533104	0.882258	0.00333848
EPSTI1	0.786342	0.630668	0.980443	0.0327257
HLA-F	0.631718	0.484805	0.823152	0.000671415
HLA-E	0.607119	0.445955	0.826526	0.00152242
HLA-DQA2	0.813389	0.675296	0.979722	0.0295724
DUSP2	0.668969	0.491451	0.91061	0.0106151
TAP1	0.651284	0.474165	0.894563	0.00809679
SERPING1	0.701433	0.514748	0.955824	0.0246954
TNFSF13B	0.598158	0.444545	0.804851	0.000689834
TNFSF10	0.729909	0.593042	0.898362	0.00296239
STAT1	0.744116	0.554877	0.997895	0.0483772
VSIG4	1.45722	1.07482	1.97566	0.0153256
FGL2	0.690934	0.536669	0.889543	0.00413172
CXCL11	0.844824	0.734666	0.9715	0.0180014
B2M	0.34539	0.215316	0.554043	1.03797e-05
HLA-C	0.740209	0.596183	0.91903	0.00643473
CLIC2	0.732326	0.554001	0.968051	0.0286683
CCL21	0.865515	0.781123	0.959025	0.00579318
SKAP1	0.764099	0.652016	0.895451	0.000886196
SAMD9L	0.72129	0.530743	0.980247	0.0368488
HLA-H	0.729605	0.592124	0.899007	0.00308248
SLC38A1	0.804155	0.658178	0.982508	0.032955
OAS2	0.769398	0.60499	0.978484	0.0325735

## Sheet: GSE54467_Unicox
Prognosis-associated DEGs in the GSE54467 cohort
Gene	HR	HR.95L	HR.95H	pvalue
PIM2	0.696749	0.542904	0.894189	0.00453202
TNFRSF17	0.630876	0.419744	0.948209	0.0267075
LAX1	0.619747	0.393181	0.97687	0.0393258
SLAMF6	0.744026	0.573925	0.964543	0.0255789
VAV1	0.43078	0.214846	0.863742	0.0176608
PTPN6	0.679994	0.496732	0.930869	0.0160811
TAGAP	0.27513	0.0932026	0.81217	0.0194568
CD52	0.809044	0.658665	0.993755	0.0434174
WAS	0.73867	0.570757	0.955981	0.0213294
IL2RB	0.700888	0.518323	0.947756	0.0209718
CD53	0.630968	0.433634	0.918102	0.0161065
CD38	0.6238	0.448697	0.867238	0.00499592
NCF1C	0.644842	0.441543	0.941746	0.0231728
CXCL13	0.730804	0.53428	0.999616	0.0497196
ARHGAP30	0.582841	0.368452	0.921976	0.0210465
IL10RA	0.599853	0.396219	0.908141	0.0157204
HCLS1	0.773583	0.607656	0.984819	0.0371464
PTPRC	0.338405	0.134493	0.851483	0.0213653
SLA	0.688626	0.488493	0.970754	0.0332221
IRF8	0.743113	0.589525	0.936717	0.0119583
APBB1IP	0.687085	0.486301	0.970768	0.0333206
RASSF5	0.643272	0.46594	0.888095	0.00733614
NCF4	0.509157	0.318155	0.814825	0.00489997
CD8A	0.802389	0.651742	0.987857	0.0379755
SIGLEC10	0.643685	0.465122	0.890799	0.00787178
GIMAP4	0.812012	0.660715	0.997953	0.0477663
PLEK	0.687534	0.539162	0.876737	0.00252297
ITGB2	0.704654	0.551546	0.900265	0.00510168
APOL3	0.6844	0.513034	0.913007	0.00991137
CD72	0.509625	0.310892	0.835395	0.00751319
MYO1F	0.47444	0.247937	0.907865	0.0243292
CCL5	0.806631	0.686296	0.948067	0.00913526
AOAH	0.531088	0.299532	0.941651	0.030333
HCK	0.590771	0.398086	0.876723	0.00897059
NAPSB	0.746961	0.565369	0.986879	0.0400818
DOCK2	0.721106	0.552656	0.940898	0.0160069
CCL19	0.818256	0.695732	0.962358	0.0153691
LCP1	0.774513	0.641319	0.93537	0.00795674
CD74	0.724325	0.589088	0.890609	0.00222328
CD4	0.591746	0.372796	0.939289	0.0260381
GZMA	0.746913	0.571237	0.976615	0.0329312
NKG7	0.767348	0.614035	0.95894	0.0198781
HLA-DMB	0.713766	0.57059	0.89287	0.00315767
ADAMDEC1	0.7421	0.587372	0.937588	0.0124142
LILRB4	0.617815	0.430747	0.886123	0.00887159
LAPTM5	0.625817	0.475467	0.823711	0.000827679
JSRP1	0.722824	0.532758	0.980698	0.0370536
GBP5	0.761663	0.601184	0.964979	0.0241161
HLA-DQA1	0.721491	0.595423	0.874252	0.00086392
CD86	0.642204	0.453357	0.909716	0.0126832
GIMAP6	0.656519	0.442669	0.973676	0.0363828
ARHGAP25	0.54575	0.359634	0.828184	0.00442892
PRF1	0.667719	0.469671	0.949278	0.024453
MPEG1	0.294127	0.0906583	0.95425	0.0415549
SLC7A7	0.666707	0.49981	0.889336	0.00581981
C1QA	0.678023	0.518739	0.886217	0.00445391
HLA-DPB1	0.619264	0.422507	0.907648	0.0140215
IRF1	0.723125	0.565616	0.924497	0.00970142
CD300LF	0.532835	0.329635	0.861295	0.010188
C1QB	0.736586	0.596235	0.909975	0.00458771
CXCR6	0.431025	0.223407	0.831585	0.0120734
LAG3	0.756342	0.578214	0.989345	0.0415353
CXCL9	0.843284	0.726211	0.979231	0.0254057
HLA-DRA	0.677669	0.53466	0.85893	0.00129356
SLAMF8	0.59854	0.408944	0.876036	0.0082674
UCP2	0.672286	0.500511	0.903015	0.00834885
RNASE6	0.64344	0.42394	0.976587	0.0383352
C1orf162	0.696415	0.529529	0.915898	0.00964054
SLAMF7	0.368427	0.1397	0.971644	0.0435805
HLA-DPA1	0.715276	0.580018	0.882075	0.00172878
AIF1	0.700801	0.53894	0.911274	0.00796918
C1QC	0.697246	0.552884	0.879301	0.00231382
LAT2	0.625203	0.391095	0.999446	0.0497298
HLA-DOA	0.731577	0.560719	0.954498	0.021272
ALOX5	0.722256	0.561081	0.92973	0.0115534
PTAFR	0.31782	0.136045	0.742471	0.00810189
HAVCR2	0.696502	0.524611	0.924714	0.0123756
IL18BP	0.718575	0.56644	0.91157	0.00647388
LST1	0.694704	0.48607	0.992889	0.0455943
BTK	0.586538	0.38373	0.896533	0.013721
CTSS	0.578696	0.37051	0.90386	0.0162047
GZMB	0.745059	0.593634	0.93511	0.0111254
IL4I1	0.669659	0.461523	0.971659	0.0347428
CD84	0.430498	0.242653	0.763761	0.0039604
SAMSN1	0.624649	0.411673	0.947805	0.0269702
LILRB2	0.601458	0.401696	0.900561	0.0135676
CYBB	0.636794	0.461526	0.878622	0.00599916
HLA-DMA	0.683056	0.531812	0.877314	0.00283625
TYROBP	0.750888	0.598616	0.941895	0.0132251
LYZ	0.796183	0.667687	0.949408	0.0111461
MS4A6A	0.717072	0.563401	0.912659	0.00687882
IGSF6	0.507463	0.32307	0.797098	0.00323699
SOCS1	0.447736	0.235741	0.850372	0.0140809
CD300A	0.653632	0.433969	0.984485	0.0418717
PILRA	0.62363	0.405044	0.960181	0.0319925
SLCO2B1	0.64395	0.484173	0.856453	0.00248685
CSF1R	0.715169	0.547602	0.934014	0.0138502
GCH1	0.317715	0.147431	0.684676	0.00342294
XBP1	0.666748	0.477963	0.930099	0.0170037
CMKLR1	0.371367	0.165662	0.832502	0.0161698
CD40	0.460422	0.266004	0.796936	0.00559114
RASSF4	0.478751	0.307336	0.745771	0.00112567
HK3	0.563408	0.341675	0.929037	0.0245499
HSD11B1	0.366978	0.195663	0.688293	0.00178363
APOL1	0.148859	0.0316629	0.699846	0.0158705
SLAMF1	0.562798	0.334996	0.945508	0.0298821
LYN	0.664295	0.507572	0.86941	0.00288949
TNFAIP2	0.456654	0.249954	0.834283	0.0107965
SERPINA1	0.732617	0.555832	0.96563	0.0272311
SLC15A3	0.698919	0.541061	0.902834	0.00609662
GBP1	0.81313	0.668865	0.988511	0.0379008
SYK	0.619619	0.445621	0.861558	0.0044277
FBP1	0.718633	0.532375	0.970055	0.0308819
HLA-DRB6	0.761571	0.617239	0.939653	0.0110677
GNLY	0.624022	0.435346	0.894469	0.0102562
SRGN	0.76709	0.61455	0.957493	0.0190806
HLA-B	0.768912	0.621487	0.951309	0.0155387
CD14	0.674489	0.51117	0.889989	0.00537169
CXCL12	0.770853	0.616061	0.964538	0.0228658
CXCL10	0.846315	0.726403	0.986021	0.0323102
EPSTI1	0.788432	0.638074	0.974222	0.0276739
C3AR1	0.455228	0.232686	0.890612	0.0215451
FCER1G	0.787448	0.630922	0.982808	0.0345721
HLA-E	0.635062	0.461834	0.873266	0.00520862
PLA2G7	0.708241	0.535491	0.936719	0.015597
TAP1	0.767554	0.591181	0.996547	0.0470409
TNFSF13B	0.747274	0.578815	0.964763	0.0254038
TNFSF10	0.698155	0.519236	0.938726	0.0173816
CCL8	0.722422	0.579872	0.900015	0.00373987
UBE2L6	0.722553	0.526825	0.990997	0.0437923
CCR1	0.345121	0.170679	0.69785	0.00306275
CCL2	0.77499	0.60548	0.991956	0.0429602
VSIG4	0.680316	0.489481	0.945553	0.0218324
CD163	0.72816	0.568511	0.932641	0.011998
TGM2	0.683015	0.513283	0.908874	0.00891042
BATF	0.628014	0.417299	0.94513	0.0257108
RARRES1	0.7329	0.579716	0.926561	0.00938901
MARCO	0.718534	0.516336	0.999913	0.0499397
HLA-H	0.753694	0.575453	0.987142	0.0399789

## Sheet: GSE65904_Unicox
Prognosis-associated DEGs in the GSE65904 cohort
Gene	HR	HR.95L	HR.95H	pvalue
CD79A	0.825653	0.730858	0.932743	0.00207743
PIM2	0.703861	0.576891	0.858775	0.000540147
CD27	0.747801	0.635434	0.880039	0.000468503
HSH2D	0.637679	0.426018	0.954501	0.0287982
LAX1	0.632807	0.48925	0.818487	0.000490717
CYTIP	0.418168	0.207448	0.842933	0.0147811
SLAMF6	0.765171	0.651607	0.898526	0.00109337
LCK	0.479267	0.298931	0.768394	0.00225937
SPOCK2	0.806329	0.683616	0.95107	0.0106026
SASH3	0.712199	0.56342	0.900266	0.00452929
PLA2G2D	1.33973	1.05122	1.70743	0.0180971
CD5	0.573285	0.381821	0.860761	0.00729602
CD3E	0.593854	0.432967	0.814523	0.00122701
CD6	0.743996	0.605604	0.914013	0.00485951
IKZF3	0.561535	0.377176	0.836006	0.00448137
VAV1	0.551503	0.364058	0.835458	0.00497997
ITGAL	0.678625	0.523997	0.878883	0.0032978
CD3D	0.79854	0.707362	0.90147	0.000276043
PTPN6	0.722926	0.589799	0.886102	0.00178129
CCDC69	0.538044	0.296456	0.976505	0.0415354
CORO1A	0.767829	0.648302	0.909394	0.00221274
IKZF1	0.767734	0.611704	0.963563	0.0225979
CCR2	0.567531	0.429315	0.750244	6.95332e-05
CD52	0.814309	0.71318	0.929778	0.00239656
CD2	0.760078	0.650078	0.888692	0.000582948
WAS	0.753322	0.617109	0.9196	0.0053755
INPP5D	0.716024	0.557197	0.920124	0.00903993
SIRPG	0.407225	0.260751	0.635978	7.822e-05
LTB	0.85461	0.760681	0.960137	0.00817531
IL2RG	0.477051	0.258038	0.881956	0.0182455
CD37	0.80887	0.674723	0.969688	0.0218675
IL2RB	0.724128	0.586512	0.894033	0.00268605
CD53	0.711569	0.580848	0.871709	0.00101729
CD247	0.791186	0.681164	0.918979	0.0021697
CD38	0.694511	0.570039	0.846162	0.000297283
NCKAP1L	0.706582	0.562864	0.886995	0.00275781
P2RY10	0.641796	0.47676	0.863961	0.00345434
RASAL3	0.731253	0.582151	0.918543	0.00713948
SP140	0.725509	0.538191	0.978022	0.0352212
ACAP1	0.683288	0.511564	0.912657	0.00991311
NCF1C	0.695842	0.552101	0.877008	0.00212913
SELPLG	0.284341	0.116638	0.693171	0.00567437
CXCL13	0.842143	0.749277	0.946519	0.0039519
ARHGAP30	0.701154	0.533167	0.92207	0.0110676
IL10RA	0.653873	0.49868	0.857364	0.00211793
SLA2	0.338052	0.149058	0.766672	0.00943399
HCLS1	0.758657	0.636572	0.904156	0.00203226
PTPN7	0.526299	0.340394	0.813735	0.00388882
ARHGAP9	0.722997	0.588631	0.888033	0.00198855
PTPRC	0.609279	0.470205	0.789487	0.000178289
NCF1	0.658294	0.509278	0.850913	0.00140881
CARD11	0.733389	0.544842	0.987184	0.0408512
EVI2B	0.754866	0.625699	0.910699	0.00331532
SLA	0.740411	0.590421	0.928505	0.009262
CD3G	0.672955	0.539116	0.840022	0.000463886
IRF8	0.77845	0.666955	0.908585	0.00149598
RASSF5	0.632601	0.474543	0.843303	0.00179704
NCF4	0.655565	0.49251	0.872601	0.00380451
CD8A	0.765977	0.667783	0.878611	0.000139632
SIGLEC10	0.731587	0.588061	0.910143	0.00503206
GIMAP4	0.777886	0.656926	0.921117	0.00358139
MFNG	0.713332	0.56992	0.892832	0.00317953
IL32	0.7608	0.637229	0.908335	0.00250192
PLEK	0.738017	0.616976	0.882804	0.000887983
NCF1B	0.378429	0.165921	0.863115	0.0208943
ABI3	0.677836	0.512189	0.897055	0.00653138
ITGB2	0.744472	0.597886	0.926997	0.0083511
APOL3	0.767153	0.608331	0.967439	0.025113
ITK	0.708954	0.559065	0.899029	0.00453601
CYTH4	0.63141	0.461398	0.864066	0.00406803
PDCD1	0.344287	0.183063	0.647501	0.00093758
CCR7	0.842808	0.731399	0.971186	0.0180722
SELL	0.777654	0.644695	0.938033	0.00857282
CD72	0.580093	0.425769	0.790353	0.000558723
MYO1F	0.572083	0.329575	0.993033	0.0471656
CD48	0.811058	0.714641	0.920483	0.00118223
CCL5	0.762156	0.660962	0.878843	0.000186332
CD19	0.800589	0.681229	0.940862	0.00693392
AOAH	0.608806	0.42504	0.872023	0.00679081
TRAF3IP3	0.632326	0.475804	0.840338	0.00158441
RAC2	0.776862	0.668329	0.903021	0.00100691
SH2D1A	0.715372	0.593998	0.861546	0.000414084
HCK	0.600818	0.44426	0.812547	0.000940731
NAPSB	0.825816	0.706873	0.964773	0.0158686
DOCK2	0.739741	0.597178	0.916338	0.00578287
CCL19	0.890704	0.806348	0.983886	0.0226091
LCP1	0.768361	0.657362	0.898102	0.000932916
DOK2	0.533298	0.366602	0.775793	0.00101072
CD96	0.702568	0.558424	0.883918	0.00258526
TNFAIP8L2	0.399522	0.230259	0.693208	0.0011015
CD74	0.760158	0.653705	0.883945	0.000367258
FGD3	0.744123	0.598291	0.9255	0.00791637
CD4	0.696777	0.523205	0.92793	0.0134479
GZMA	0.73736	0.636062	0.85479	5.3252e-05
NKG7	0.736522	0.627654	0.864275	0.000178736
LILRB1	1.49059	1.02204	2.17395	0.0381565
HLA-DMB	0.710938	0.600572	0.841585	7.3805e-05
ADAMDEC1	0.795026	0.691028	0.914675	0.00134211
IL12RB1	0.436589	0.277162	0.68772	0.000350521
DENND1C	0.391664	0.165806	0.925178	0.0325745
LILRB4	0.730323	0.547902	0.973478	0.0320906
LAPTM5	0.769355	0.632434	0.935918	0.00873355
GBP5	0.730199	0.617429	0.863565	0.000238967
HLA-DQA1	0.76884	0.679899	0.869415	2.77836e-05
PSTPIP1	0.595366	0.412885	0.858497	0.0054866
CD86	0.660447	0.511249	0.853186	0.00149683
RCSD1	0.642987	0.469748	0.880116	0.00582904
GIMAP6	0.657114	0.510343	0.846095	0.00113069
ARHGAP25	0.68765	0.539167	0.877025	0.00255095
PRF1	0.662246	0.517736	0.847091	0.00103366
MPEG1	0.293267	0.121608	0.707235	0.00631013
SLC7A7	0.67047	0.526725	0.853443	0.00116551
SUSD3	0.674051	0.516313	0.87998	0.00373222
C1QA	0.660482	0.520801	0.837625	0.000622643
MAP4K1	0.668954	0.540939	0.827264	0.000207458
HLA-DPB1	0.66107	0.532132	0.821251	0.000184848
IRF1	0.739227	0.617858	0.884437	0.000959919
SPI1	0.721097	0.549968	0.945476	0.0180016
CD300LF	0.605555	0.456675	0.802971	0.000493688
GIMAP7	0.792369	0.671945	0.934375	0.0056578
C1QB	0.745134	0.63351	0.876425	0.000380881
LY86	0.75015	0.598849	0.939679	0.0123738
CXCR6	0.504216	0.358694	0.708775	8.1099e-05
LAG3	0.729556	0.60571	0.878724	0.000893636
CXCL9	0.812679	0.723238	0.913181	0.000489155
TMEM176B	0.644836	0.474345	0.876606	0.00510096
CD8B	0.242137	0.103843	0.564606	0.00102599
HLA-DRA	0.663482	0.553534	0.795269	9.07677e-06
SLAMF8	0.685477	0.532986	0.881598	0.00326547
UCP2	0.771273	0.630093	0.944085	0.0118099
RNASE6	0.638938	0.490296	0.832644	0.000914517
C1orf162	0.778956	0.63243	0.95943	0.0187986
SLAMF7	0.62938	0.479666	0.825822	0.00083546
HLA-DPA1	0.740505	0.638559	0.858728	7.02916e-05
AIF1	0.725228	0.589263	0.892565	0.00242192
C1QC	0.760874	0.635841	0.910494	0.00284773
HLA-DOA	0.704829	0.575775	0.862808	0.000698786
ALOX5	0.78117	0.635116	0.960812	0.0193612
MS4A1	0.720097	0.547671	0.946809	0.0187054
CTSW	0.478433	0.322285	0.710234	0.000254779
GZMK	0.775365	0.674114	0.891822	0.000365895
ZAP70	0.521505	0.296848	0.916183	0.0235468
HAVCR2	0.771857	0.615456	0.968004	0.0249978
IL18BP	0.721033	0.590786	0.879994	0.00129264
LST1	0.649739	0.507564	0.831739	0.00062117
ATP2A3	0.559106	0.334572	0.934325	0.0264695
BTK	0.722415	0.578917	0.901482	0.00400281
PIK3AP1	0.785249	0.630868	0.977407	0.0304205
DOCK8	0.719822	0.577167	0.897738	0.00353151
CTSS	0.629601	0.498327	0.795456	0.00010527
GZMB	0.779829	0.677444	0.897689	0.000534293
IL4I1	0.735279	0.562015	0.961959	0.0249071
CD84	0.668969	0.45758	0.978014	0.0380152
SAMSN1	0.623893	0.479627	0.811552	0.000437705
LGALS2	0.672327	0.522673	0.864831	0.001999
PRDM1	0.630346	0.494533	0.803457	0.00019339
GIMAP8	0.780577	0.617594	0.986571	0.0381626
LILRB2	0.571745	0.424315	0.770401	0.000238507
CYBB	0.717149	0.579948	0.88681	0.00214976
CD69	0.788594	0.679742	0.914878	0.00172535
HLA-DMA	0.704182	0.585036	0.847592	0.000208597
CXCR4	0.794784	0.651506	0.969573	0.0235359
DEF6	0.654236	0.490387	0.872832	0.00391786
TYROBP	0.689869	0.567093	0.839227	0.000204922
PSMB9	0.683629	0.551989	0.846663	0.000491674
IL7R	0.803949	0.684184	0.944678	0.00801463
LYZ	0.725509	0.63055	0.834769	7.35166e-06
MS4A6A	0.704637	0.5838	0.850484	0.000265068
IGSF6	0.625605	0.487491	0.802848	0.000228401
FASLG	0.307195	0.164094	0.575091	0.000224965
PILRA	0.665788	0.472924	0.937304	0.019754
CLEC10A	0.568012	0.406049	0.794578	0.000957898
HLA-DQB1	0.851842	0.735714	0.9863	0.0319974
CIITA	0.551441	0.338366	0.898694	0.0169127
GBP4	0.748208	0.632304	0.885358	0.000730458
NLRC5	0.180171	0.0463411	0.700492	0.0133694
NCF2	0.624989	0.453831	0.860697	0.0039925
BTG2	0.747989	0.583919	0.958159	0.0215467
GZMH	0.664815	0.542915	0.814085	7.80699e-05
GMFG	0.722118	0.599245	0.870187	0.000623696
CST7	0.557804	0.430953	0.721994	9.23136e-06
SLCO2B1	0.738243	0.588747	0.925699	0.00857093
ARHGDIB	0.700362	0.548545	0.894197	0.00427606
MNDA	0.656227	0.467248	0.921638	0.0150629
CSF1R	0.781974	0.630009	0.970595	0.0257025
GCH1	0.483507	0.325387	0.718464	0.000322864
XBP1	0.52032	0.384285	0.70451	2.38794e-05
CMKLR1	0.542396	0.329165	0.893758	0.0163616
CD40	0.439541	0.276611	0.698438	0.000503467
RASSF4	0.612265	0.428666	0.874499	0.00699106
IDO1	0.778225	0.657234	0.92149	0.00363341
CCL4L2	0.685745	0.561461	0.837541	0.000217621
LGALS9	0.653474	0.464715	0.918902	0.014435
HSD11B1	0.667823	0.490959	0.908402	0.0101122
MS4A4A	0.713993	0.553005	0.921848	0.00976091
HLA-DQB2	0.595829	0.461019	0.77006	7.60887e-05
LYN	0.72082	0.571016	0.909923	0.0058854
GIMAP2	0.66499	0.526294	0.840239	0.000629686
SERPINA1	0.734287	0.600003	0.898623	0.00272383
PSMB10	0.590306	0.430547	0.809346	0.00106157
GBP1	0.759851	0.647004	0.892379	0.000813662
SYK	0.668826	0.524809	0.852364	0.00114959
ALOX5AP	0.838744	0.712466	0.987405	0.034668
FBP1	0.793962	0.642399	0.981284	0.0327789
APOL6	0.40684	0.184125	0.898948	0.0261939
SEL1L3	0.821816	0.688586	0.980825	0.0296672
DENND2D	0.752739	0.618209	0.916544	0.00469195
HLA-DRB6	0.722434	0.620037	0.841742	3.0577e-05
GNLY	0.783509	0.645676	0.950766	0.0134588
PYHIN1	0.670822	0.522366	0.861469	0.00175772
ACSL5	0.680808	0.53153	0.87201	0.0023313
SRGN	0.731926	0.610328	0.877751	0.000760979
TRIM22	0.695078	0.552069	0.875132	0.00196916
HLA-B	0.73543	0.627509	0.861911	0.00014749
CD14	0.748452	0.585148	0.957331	0.0210446
CXCL10	0.818804	0.72907	0.919583	0.000736736
GBP2	0.650274	0.531137	0.796135	3.07308e-05
EPSTI1	0.781098	0.655528	0.930721	0.00572961
C3AR1	0.61678	0.428195	0.888422	0.00944901
FCER1G	0.798483	0.674075	0.945851	0.00920951
ETV7	0.263504	0.0897095	0.773991	0.015267
HLA-F	0.680204	0.563041	0.821747	6.45741e-05
HLA-E	0.633467	0.504421	0.795528	8.56137e-05
HLA-DQA2	0.167575	0.0503672	0.557535	0.00358517
PLA2G7	0.789892	0.656921	0.949779	0.0121478
TAP1	0.724236	0.596892	0.878749	0.00107549
UBA7	0.748477	0.577532	0.970021	0.0285204
TNFSF13B	0.796233	0.660932	0.959231	0.016485
TNFSF10	0.765821	0.634988	0.923611	0.00524938
CCL8	0.803954	0.686518	0.941479	0.00675993
UBE2L6	0.74139	0.570439	0.963572	0.0252581
LCP2	0.42164	0.211076	0.842257	0.0144356
SAMHD1	0.206088	0.0753326	0.563797	0.00209789
STAT1	0.709473	0.544252	0.924852	0.0111641
CCL2	0.802135	0.67382	0.954884	0.0131735
APOBEC3G	0.627211	0.485958	0.809524	0.000339564
CD163	0.765405	0.619824	0.94518	0.0130006
C2	0.69402	0.543239	0.88665	0.00347148
FGL2	0.724158	0.607596	0.863082	0.00031289
CXCL11	0.834023	0.695893	0.999572	0.0494602
B2M	0.451041	0.276616	0.735451	0.00141425
HLA-C	0.59294	0.464407	0.757046	2.75698e-05
CLIC2	0.68434	0.510859	0.916733	0.010997
FERMT3	0.682177	0.545308	0.853399	0.000815604
TYMP	0.683965	0.502356	0.93123	0.0158444
SKAP1	0.715333	0.60743	0.842403	5.92779e-05
SLC40A1	0.8109	0.694654	0.946601	0.00792863
FOLR2	0.712449	0.567848	0.893872	0.00339746
HLA-H	0.671742	0.550034	0.82038	9.57026e-05
KRT6A	0.816516	0.669432	0.995917	0.0454634

## Sheet: Prognostic DEGs
Shared prognosis-associated DEGs across 4 cochorts (TCGA-SKCM, GSE22153, GSE54467, GSE65904)
Gene
PIM2
LAX1
SLAMF6
IL2RB
CXCL13
ARHGAP30
IRF8
CD8A
GIMAP4
APOL3
CCL5
CCL19
CD74
GZMA
NKG7
HLA-DMB
ADAMDEC1
GBP5
HLA-DQA1
GIMAP6
ARHGAP25
PRF1
HLA-DPB1
IRF1
CXCR6
CXCL9
HLA-DRA
SLAMF7
HLA-DPA1
HLA-DOA
HLA-DMA
XBP1
CD40
HSD11B1
GBP1
GNLY
HLA-B
CXCL10
EPSTI1
HLA-E
TAP1
TNFSF13B
TNFSF10
HLA-H
